# Supplementary material for: Microsporidian infections in the species complex Gammarus roeselii (Amphipoda) over its geographical range: evidence for both host–parasite co-diversification and recent host shifts
Source: Parasit Vectors. 2019 Jun 28;12:327. doi: 10.1186/s13071-019-3571-z (PMC6599290; doi:10.1186/s13071-019-3571-z)
Supplement: Supplementary file 1 — Additional file 1: Table S1. Microsporidian infections in the 94 populations investigated over the geographical range of Gammarus roeselii. [file 13071_2019_3571_MOESM1_ESM.xlsx]

## Sheet: Feuil1
Table S1: Microsporidia infections in the 94 populations investigated over the geographic range of Gammarus roeselii
Host Region: the host geographic regions are as defined in Figure 1.
Host MOTU: Host MOTUs after Grabowski et al. [41, 47].
Columns from Cucumispora dikerogammari 1 to Microsporidium sp-VB : individuals infected by the microsporidian haplogroups defined in the present study (see results and Table S3).
Population ID number **	Host Region	Population Acronym	Country	Country ISO Code	River / Lake	Latitude	Longitude	Host MOTU	Number of indivuals tested	Number of uninfected #	Cucumispora dikerogammari 1	Cucumispora dikerogammari *	Cucumispora ornata 1	Cucumispora ornata *	Cucumispora roeselum 1	Nosema granulosis 1	Nosema granulosis 2	Nosema granulosis 3	Dictyocoela berilonum 1	Dictyocoela roeselum 1	Dictyocoela roeselum 2	Dictyocoela roeselum 3	Dictyocoela roeselum 4	Dictyocoela roeselum 5	Dictyocoela roeselum Uni.*	Dictyocoela mueleri 1	Dictyocoela sp.N4	Microsporidium sp-IIIA	Microsporidium sp-IVA	Microsporidium sp-IVB	Microsporidium sp-IVC	Microsporidium sp-IVD	Microsporidium sp-IVE	Microsporidium sp-IVF	Microsporidium sp-IVG	Microsporidium sp-VA	Microsporidium sp-VB
2	1	GR19	Greece	GR	Trichonida Lake	38.596283	21.537317	I	12	12 ND
3	1	GR24	Greece	GR	Sperchios	38.943450	22.211767	K	12	12 ND
4	1	GR25	Greece	GR	Sofaditikos	39.176200	22.045983	K	60	9 ND / 23M / 23 F								4M / 1F
5	1	GR30	Greece	GR	Pinios	39.878333	22.584550	L	12	12 ND
7	1	GR14	Greece	GR	Tributary Kalamas	39.718800	20.610083	M	12	12 ND
8	1	GR11	Greece	GR	Aliakmonas	40.288867	21.451133	A & E	60	8 ND / 24 M / 19 F							2 ND / 7 F
9	1	GR33	Greece	GR	Aliakmonas	40.583550	22.466033	F	12	12 ND
12	1	GR38	Greece	GR	Struma	41.281817	23.332333		13	12 ND																					1 ND
13	1	BG29	Bulgaria	BG	Struma	41.413517	23.320050		48	24 M / 24 F
14	1	AL33	Albania	AL	Dukatit	40.331967	19.477667	H	60	12 ND / 24 M / 24 F
15	1	AL50	Albania	AL	Devoll	40.721583	20.6681666		48	24 M / 24 F
16	1	GR05	Greece	GR	Prespa Lake	40.745067	21.114217	G	12	12 ND
17	1	GR07	Greece	GR	Kastoria (Orestiada) Lake	40.514227	21.268950	A	12	12 ND
18	1	AL40	Albania	AL	Ohrid Lake	40.9284	20.862		48	24 M / 24 F
19	1	GR10	Greece	GR	Vegoritis Lake	40.738600	21.754600	A	12	12 ND
20	1	GR09	Greece	GR	Petron Lake	40.728267	21.681150	A	12	12 ND
21	1	AL45	Albania	AL	Devoll	40.708033	20.871200	J & E	66	18 ND / 24 M / 24 F
22	1	AL35	Albania	AL	Tributary Shkumbin	41.074583	20.487933	G & E	60	2 ND / 24 M / 24 F						2 ND / 1 M / 3 F		2 ND / 1 M / 1 F
23	1	AL44	Albania	AL	PrespaLake	40.861083	20.940450	G	60	12 ND / 24 M / 24 F
24	1	AL43	Albania	AL	Prespalake	40.7677166	20.9263		48	24 M / 24 F
25	1	GR04	Macedonia	MK	PrespaLake	40.969183	20.912217	G	12	12 ND
26	1	AL36	Albania	AL	OhridLake	41.068617	20.645483	G	60	12 ND / 24 M / 24 F
27	1	AL18	Albania	AL	Drin	42.024833	19.519133	G	60	12 ND / 24 M / 24 F
28	1	AL58	Albania	AL	Tributary DrinitiZi	41.751716	20.321112		48	24 M / 24 F
29	1	GR02	Macedonia	MK	Treska	41.963483	21.301367	A & D	60	12 ND / 24 M / 24 F
30	1	BG21	Serbia	RS	Nisava	43.162544	22.584767		12	12 ND
31	2a	BG01	Romania	RO	Vicinic	44.942533	21.661000	C	60	7 ND / 24 M / 24 F				1 ND / 3 M																			1 ND
32	2a	H19	Romania	RO	Crisul-Repede / Tisza	46.997733	22.00295	C	12	12 ND
33	2a	H18	Romania	RO	Crisul-Repede / Tisza	47.059083	22.04175	C	12	9 ND				3 F
34	2a	H16	Hungary	HU	Sajo / Tisza	47.966417	21.049867	C	4	3 ND						1 F
35	2a	H13	Hungary	HU	Tributary Hornad/Tisza	48.398033	21.118967	C	12	12 ND
36	2a	H12	Hungary	HU	Tributary Sajo/Tisza	48.496917	20.690183	C	12	12 ND
37	2a	HUS03	Hungary	HU	Zagyva / Tisza	47.9952	19.865	C	12	11 ND																			1 ND
38	2a	HUS04	Hungary	HU	Tributary Tisza	47.9648	20.27	C	12	12 ND
39	2a	H09	Hungary	HU	Tributary Danube	47.827417	19.644917	C	12	7 ND														4 F					1 M
40	2a	HUS11	Hungary	HU	Tributary Danube	46.3335	18.2938	C	12	12 ND
41	2a	HUS10	Hungary	HU	Tributary Danube	46.2877	18.2737	C	12	11 ND						1 ND
42	2a	H05	Hungary	HU	Tributary Danube	47.29465	18.0536	C	12	9 ND						2 F								1 ND
43	2a	H06	Hungary	HU	Tributary Danube	47.413317	18.220717	C	14	14 ND
44	2a	SLB	Slovakia	SK	Hron	47.918198	18.645932	C	12	5 ND						3 F				2 F		1 F		1 F
45	2a	ALP57	Slovakia	SK	Vah	48.97570	18.15061	C	8	8 ND
46	2a	TAP	Hungary	HU	Tapolka	46.871707	17.438233	C	12	9 ND																		2 ND								1 ND
47	2a	H04	Hungary	HU	Tributary Mur/Drava	46.5305	16.683133	C	12	12 ND
48	2a	H03	Hungary	HU	Tributary Mur/Drava	46.6021	16.632483	C	8	8 ND
49	2a	H01	Hungary	HU	Tributary Mur/Drava	46.677617	16.565203	C	13	11 ND / 1F														1 M
50	2a	GSSL	Slovenia	SI	Tributary Drava	46.544167	15.614444	C	14	13 ND								1 M
51	2a	PA	Austria	AT	Pielach	48.028974	15.433093	C	12	6 ND						6 M
52	2a	ROK	Czech Republic	CZ	Rokytna/Jihlava/Morava	49.030823	15.992516	C	38	38 ND
53	2b	ALP05	Austria	AT	Near Dellach	46.789446	13.61113	C	12	12 ND
54	2b	ALP54	Austria	AT	Ager/traun	47.79020	13.48748	C	9	9 ND
55	2b	ALP53	Austria	AT	Ager/traun	47.89154	13.31564	C	12	9 ND			2 ND	1 ND
56	2b	ALP50	Germany	DE	GötzingerAchen/Salzach	47.95388	12.74870	C	12	11 ND						1 F
57	2b	ALP49	Germany	DE	Chiemsee	47.88381	12.41757	C	12	9 ND						1 M / 2 F
58	2b	NIT68	Italie	IT	TribPiave	45.578	12.5508	C	12	12 ND
59	2b	NIT12	Italie	IT	Sile	45.6557	12.2195	C	12	11 ND						1 ND
60	2b	NIT26	Italie	IT	Tessin	45.1936	9.1214	C	12	9 ND																						3 ND
61	2b	ALP43	Germany	DE	Loisach/Isar	47.65674	11.35559	C	12	3 ND						1 M / 1 F					2 F					1 F	1 M / 3 F
62	2b	ALP40	Germany	DE	Lech	48.00710	10.87965	C	12	10 ND																2 F
63	2b	ALP41	Germany	DE	Amper/Isar	48.07664	11.13394	C	12	11 ND						1 F
64	2b	ALP42	Germany	DE	Isar	48.97343	11.35182	C	12	8 ND																4 F
65	2b	PL8	Poland	PL	Oławain Siechnice	51.042117	17.158933	C	12	2 ND						10 ND
66	2b	PRO	Poland	PL	Kaczawa	51.278956	16.364215	C	12	7 ND						5 ND
67	2b	PL7	Poland	PL	Notec	52.40683	18.503606	C	14	14 ND
68	2b	GRU	Poland	PL	Osa	53.537015	18.796849	C	12	7 ND					1 ND	1 ND								1 ND	1ND	1 ND
69	2b	PL6	Poland	PL	Szklarka	52.335833	14.833567	C	12	8 ND														1M / 3 F
70	2b	PL5	Poland	PL	Ilanka	52.335833	14.833567	C	10	2 ND					1ND / 3M / 4F
71	2b	PL4	Poland	PL	Mysla	52.67564	14.57197	C	12	6 ND				1 F										2 F		3 F
72	2b	PL2	Poland	PL	Struga Marwicka	53.15035	14.452033	C	12	12 ND
73	2b	PL1	Poland	PL	Tywa	53.225867	14.497300	C	12	5 ND							1 F		1 F							5 F
74	2b	GOL	Poland	PL	Ina	53.5656889	14.8009611		12	12 ND
75	2b	D10	Germany	DE	Recknitz	54.10525	12.66447	C	14	12 ND				1 F											1 F
76	2b	D09	Germany	DE	Hunte	52.78102	8.45392	C	12	3 ND										1 M		4 F		4 F
77	2b	AWG	Germany	DE	Leine	52.433415	9.489048	C	12	9 ND																1 ND / 1 F											1 M
78	2b	BF09	Germany	DE	Tributary Ohm/Lahn	50.7663	9.21064	C	11	11 ND
79	2b	D07	Netherlands	NL	Yssel	52.22689	6.60334	C	3	3 ND
80	2b	NL04	Netherlands	NL	Tributary Yssel	52.245000	6.323611	C	12	12 ND
81	2b	NL03	Netherlands	NL	Tributary Yssel	52.228889	6.277500	C	12	12 ND
82	2b	BF05	France	FR	Omignon	49.89183	3.17069	C	12	4 ND						8 ND
83	2b	BF04	France	FR	Somme	49.92377	2.22939	C	12	9 ND						2 ND										1 ND
84	2b	LOQ	France	FR	Nied Française	49.072827	6.326767		12	2 ND										1 ND			1 ND	5 ND		2 ND								1 ND
85	2b	EP	France	FR	Tributary Marne	49.23628	3.572247	C	12	12 ND
86	2b	XEU22P	France	FR	Madon	48.5755556	6.10777778	C	12	10 ND														1 F		1 F
87	2b	PIE22.2	France	FR	Madon	48.5495	6.12618333	C	12	11 ND											1 F
88	2b	PUL22.4	France	FR	Madon	48.5394306	6.13936667	C	12	7 ND										3 F						2 F
89	2b	GRR	France	FR	Rhin	47.814312	7.546001	C	47	25 ND	1 ND	12 ND			2 ND							1 ND	1 F	1 ND						1 ND / 3 F
90	2b	COL	France	FR	Ouche	47.298553	5.039319	C	7	5 ND				1 ND						1 ND
91	2b	COU	France	FR	Yonne	47.5272	3.5408	C	12	7 ND						1 M								1 M	1M	1 ND			1 ND
92	2b	STG	France	FR	Loire	47.699722	2.542222	C	12	8 ND						3 M										1 F
93	2b	VOL5.4	France	FR	Bourbince	46.4699889	4.16250278	C	12	8 ND										2 F	1 F			1 F
94	2b	MAR6.4	France	FR	Loire	46.2772917	4.01647222	C	12	8 ND												2 M		2 F
95	2b	BRI6P	France	FR	Loire	46.1466667	4.09722222	C	12	9 ND										1 F				2 F
96	2b	CHE	France	FR	Bourbre	45.751125	5.17661389	C	12	11 ND												1 M
97	2b	MOC	France	FR	Morthe	47.4285767	5.7948870	C	13	0												13 F
98	2b	OU	France	FR	Ouche	47.148305	5.2774815	C	86	5 F						19 F				8 F	1 F	13 F	33 F		5F	1 F									1 F
TOTAL									1904	1588	1	12	2	11	11	76	10	10	1	19	5	35	35	31	8	27	4	2	3	4	1	3	1	1	1	1	1
# ND: host individuals for which the sex was not determined, M: Male host individuals, F: female host individuals
* Infections from which sequence lengh allowed acribing sequence a specific status but not a haplogroup.
** Please note that population 1; 6; 10; 11 are absent
