# Supplementary material for: Microsporidian infections in the species complex Gammarus roeselii (Amphipoda) over its geographical range: evidence for both host–parasite co-diversification and recent host shifts
Source: Parasit Vectors. 2019 Jun 28;12:327. doi: 10.1186/s13071-019-3571-z (PMC6599290; doi:10.1186/s13071-019-3571-z)
Supplement: Supplementary file 2 — Additional file 2: Table S2. Variable sites in sequences of the three major microsporidian genera used to construct phylogenetic trees (Figs. 3, 4, 5). [file 13071_2019_3571_MOESM2_ESM.xlsx]

## Sheet: Table S2
Microsporidian infections in the Amphipoda species complex Gammarus roeselii over its geographic range: evidence for both host-parasite co-diversification and recent host-shifts. Adrien Quiles, Karolina Bacela-Spychalska, Maria Teixeira, Nicolas Lambin, Michal Grabowski, Thierry Rigaud & Rémi A. Wattier
Table S2. Variable sites in sequences of the three major microsporidian genera used to construct phylogenentic trees of Figure 3, 4, 5. Names in bold are microsporidia found in this studies. D – deletion, N – data not available.
Figure 3 : Nosema
Position	43	60	61	86	239	248	250	290	306	311	763	801
N. granulosis 1	T	C	T	C	A	A	G	G	C	A	N	N
N. granulosis 2	.	T	.	.	.	.	.	.	.	.	N	N
N. granulosis 3	.	T	A	T	.	.	T	A	T	.	N	N
N. granulosis FN434088	A	A	A	.	.	.	.	.	.	.	G	T
N. granulosis KM657356	A	A	A	.	.	.	.	.	.	.	A	C
N. granulosis AJ011833	.	T	.	.	.	.	.	A	.	.	A	C
N. granulosis JX213738	.	T	.	.	.	.	.	.	T	.	N	N
N. granulosis JX213744	.	T	.	.	T	.	.	.	T	.	N	N
N. granulosis JX213740	.	T	.	.	.	G	.	.	.	G	N	N
Figure 4 : Cucumispora
Position	88	90-91	92	93	94	95	96	97	99	101	127	133	138	144	145	146	148	149	152	175	324	371	405	428
C. ornata 1	A	D	D	D	D	D	D	C	G	C	G	G	T	A	T	T	D	A	A	T	A	T	G	G
Microsporidium sp. KR871368	.	D	D	D	D	D	D	.	.	.	.	.	.	.	.	.	D	.	.	.	.	.	.	T
Microsporidium JES2002G AJ438962	.	D	D	D	D	D	D	.	.	.	.	.	.	.	.	.	A	.	.	.	.	.	.	T
C. ornata KR190602	.	D	D	D	D	D	D	T	.	.	A	A	.	.	A	A	D	D	.	A	D	A	A	T
Microsporidium sp. G KR871369	.	D	D	D	D	D	D	T	.	.	A	A	.	.	A	A	D	D	.	A	.	A	A	T
Microsporidium sp. G KR871366	G	A	C	G	A	G	C	G	A	T	.	.	A	T	A	.	T	T	G	A	.	A	A	T
Microsporidium sp. G KR871367	G	A	C	G	A	G	C	G	A	T	.	.	A	T	A	.	T	T	G	.	.	.	.	T
Position	120	121	130	131	184	194	305	309	334	338	376	393	486
C. roeselii 1	G	A	A	C	G	C	G	T	T	D	C	T	C
C. roeseliiKY200851	N	N	N	N	N	N	.	.	.	D	.	.	T
Microsporidium sp. 1049 FN434092	A	G	C	T	A	T	A	A	A	T	A	.	.
Microsporidium sp. G KX137904	A	G	C	T	A	T	A	A	A	T	A	C	D
Position	404
C. dikerogammari 1	G
C. dikerogammari GQ258752	T
Figure 5 : Dictyocoela
Position	120	122	123	124	126	141	166	190	302	309	334	335	336	392	476	522	580	635
D. roeselum 1	T	T	T	G	T	T	C	G	C	T	A	T	A	T	A	G	G	G
D. roeselum 2	.	.	.	.	.	.	.	A	.	.	.	.	.	.	.	.	.	.
D. roeselum 3	.	.	.	.	.	.	A	.	.	.	.	.	.	.	.	.	.	.
D. roeselum 4	.	.	.	.	.	.	A	A	G	.	.	.	.	G	.	.	.	.
D. roeselum 5	.	.	.	.	.	.	A	A	G	.	.	.	.	.	.	.	.	.
D. roeselum KR871360	.	.	.	.	.	.	A	A	G	.	.	.	.	.	G	A	A	C
D. roeselum MG773219	.	.	.	.	.	.	A	A	G	.	.	.	D	.	.	.	.	.
D. roeselum KR871359	.	A	.	.	.	A	A	A	G	C	.	.	.	.	.	.	.	.
D. roeselum MG773220	G	.	.	T	.	.	A	A	G	.	.	.	D	.	.	.	.	.
D. roeselum MG773215	.	.	C	.	.	.	A	A	G	.	.	.	D	.	.	.	.	.
D. roeselum MG773217	.	.	.	.	C	.	A	A	G	.	T	A	D	.	.	.	.	.
Position	71	127	459	463	662	682	702
D. muelleri 1	G	G	G	C	G	C	G
D. muelleri MG773238	.	.	.	.	.	A	.
D. muelleri MG773240	A	.	.	A	.	.	A
D. muelleri MG773234	A	.	A	A	.	.	A
D. muelleri MG773243	A	T	.	A	.	.	A
D. muelleri KR871361	A	.	.	A	A	.	A
Position	139	305	884
D. berillonum 1	G	N	N
D. berillonum AJ4389957	T	A	A
D. berillonum MG773251	T	G	G
