# Supplementary material for: Microsporidian infections in the species complex Gammarus roeselii (Amphipoda) over its geographical range: evidence for both host–parasite co-diversification and recent host shifts
Source: Parasit Vectors. 2019 Jun 28;12:327. doi: 10.1186/s13071-019-3571-z (PMC6599290; doi:10.1186/s13071-019-3571-z)
Supplement: Supplementary file 4 — Additional file 4: Table S3. Individual data for microsporidian infections from this study and found in GenBank (NCBI), mainly for freshwater and brackish waters amphipod species occurring in Europe. [file 13071_2019_3571_MOESM4_ESM.xlsx]

## Sheet: Table S3
Table S3 : Individual-wise data for microsporidia infection from this study and found in Genbank (NCBI), mainly for fresh and brackish waters amphipoda species present in Europe.
Name for microsporidia haplogroup : Haplogroups were defined in the Material & Methods. A Genbank accession number was used as a haplogroup name for most published sequences. D. berillonum 1 is individualized for sake of clarity, but it can be assigned to any D. berillonum haplogroups marked with a "¤", due to is short lenght.
Individual ID : Population acronym + individual number. See Table S1 for population acronyms
Microsporidian clades : (Clade I-V), as determined in the phylogeniy of Vossbrinck and Debrunner-Vossbrinck (2005).
References : Refence list is provided in the spread-sheet REFERENCES. DS : Direct submission to Genbank, no published article associated.
Name for microsporidia haplogroup	GenBankAccessionNumber	Individual ID (present study)	Figures where the haplogroup was used	Microsporidia complete name	Microsporidia abbreviated name	Microsporidian clade	Host Order	Host name	Host abbreviated name (amphipods)	Country ISO Code	Sequences lenght	References
Figure 2
AF027684	AF027684	-	Figure 2	Edhazardia aedis		Clade I	Diptera	Aedes aegypti		ND	1448	Baker et al., 1998
AF033197	AF033197	-	Figure 2	Spraguea lophii		Clade III	Lophiiformes	Lophius sp.		ND	1364	Hinkle et al., DS
AF044387	AF044387	-	Figure 2	Pleistophora typicalis		Clade III	Scorpaeniformes	Myoxocephalus scorpius		ND	1369	Nilsen et al., 1998
AF069063	AF069063	-	Figure 2	Anncaliia algerae		Clade V	Diptera	Anopheles stephensi		ND	1389	Muller et al., 2000
AF132544	AF132544	-	Figure 2	Caudospora palustris		Clade II	Diptera	Cnephia ornithophilia		US	1341	Adler et al., 2000
AF185989	AF185989	-	Figure 2	Nucleospora salmonis		Clade IV	Salmoniformes	Rainbow trout		US	1250	Gresoviac et al., 2000
AF394525	AF394525	-	Figure 2	Glugoides intestinalis		Clade IV	Cladocera	Daphnia sp.		ND	1209	Refardt et al., 2002
AF394529	AF394529	-	Figure 2	Ordospora colligata		Clade IV	Cladocera	Daphnia sp.		ND	1349	Refardt et al., 2002
AF439320	AF439320	-	Figure 2	Gurleya daphniae		Clade I	Cladocera	Daphnia sp.		AU	1294	Refardt et al., 2002
AF492593	AF492593	-	Figure 2	Thelohania contejeani		-	Decapoda	Astacus fluviatilis		ND	1361	Lom et al., 2001
AJ252960	AJ252960	-	Figure 2	Polydispyrenia simulii		Clade II	Diptera	Simulium sp.		GB	1291	Cheney et al., 2000
AJ252961	AJ252961	-	Figure 2	Vavraia culicis		Clade III	Diptera	Aedes albopictus		US	1312	Cheney et al., 2000
AJ302319	AJ302319	-	Figure 2	Hamiltosporidium magnivora		-	Cladocera	Daphnia magna		UK	1304	Canning et al., 2001
AJ438963	AJ438963	-	Figure 2	Microsporidium JES2002H	Msp-JES2002H	-	Amphipoda	Talorchestia deshayesei		FR	1330	Terry et al., 2004
AJ438985	AJ438985	-	Figure 2	Pleistophora mulleri		Clade III	Amphipoda	Gammarus duebeni celticus		IE	1328	MacNeil et al., 2003
AJ581995	AJ581995	-	Figure 2	Bacillidium vesiculoformis		Clade V	Haplotaxida	Nais simplex		UK	1422	Morris et al., 2005
AJ966719	AJ966719	-	Figure 2	Microsporidium sp. CRANPB	Msp-CRANPB	Clade IV	Amphipoda	Crangonyx pseudogracilis		GB	737	Slothouber et al., 2010
AY233131	AY233131	-	Figure 2	Cystosporogenes legeri		Clade IV	Lepidoptera	Lobesia botrana		ND	1231	Kleespies et al., 2003
AY305324	AY305324	-	Figure 2	Paranosema locustae		Clade V	Orthoptera	Gryllus bimaculatus		ND	1337	Sokolova et al., 2003
AY582742	AY582742	-	Figure 2	Trichonosema algonquinensis		Clade V	Phylactolaemata	Pectinatella magnifica		ND	1027	Desser et al., 2004
AY635841	AY635841	-	Figure 2	Basidiobolus ranarum		Out Group	ND	ND		ND	1786	James et al., 2006
AY958070	AY958070	-	Figure 2	Nadelspora canceri		Clade III	Decapoda	Cancer magister		ND	1278	Vossbrinck et al., 2005
DQ521753	DQ521753	-	Figure 2	Microsporidium sp. C81	Msp-C81	Clade V	Amphipoda	Corophium volutator		CA	894	Mautner et al., 2007
DQ675604	DQ675604	-	Figure 2	Euplotespora binucleata		Clade IV	Euplotida	Euplotes woodruffi		ND	1146	Fokin et al., 2008
EF016249	EF016249	-	Figure 2	Liebermannia dichroplusae		Clade IV	Orthoptera	Dichroplus elongatus		AR	1242	Sokolova et al., 2007
FJ865223	FJ865223	-	Figure 2	Mockfordia xanthocaeciliae		Clade IV	Psocoptera	Xanthocaecilius sommermanae		US	1443	Sokolova et a., 2010
FN434085	FN434085	-	Figure 2	Microsporidium 505	Msp-505	Clade IV	Amphipoda	Gammarus duebeni celticus	Gdue	IE	1087	Krebes et al., 2010
FN434086	FN434086	-	Figure 2	Microsporidium 515	Msp-515	Clade IV	Amphipoda	Gammarus duebeni celticus	Gdue	IE	1107	Krebes et al., 2010
FN610844	FN610844	-	Figure 2	Microsporidium 1154	Msp-1154	Clade IV	Amphipoda	Gammarus duebeni duebeni	Gdue	FR	1075	Krebes et al., 2010
FN610845	FN610845	-	Figure 2	Microsporidium 1199	Msp-1199	Clade IV	Amphipoda	Gammarus duebeni duebeni	Gdue	GB	1095	Krebes et al., 2010
GQ206147	GQ206147	-	Figure 2	Neoflabelliforma aurantiae		-	Oligochaeta	Tubifex tubifex		UK	1375	Morris et al., 2010
GU130406	GU130406	-	Figure 2	Helmichia lacustris		Clade IV	Diptera	Chironomus plumosus		RU	1284	Tokarev et al., 2012
GU130407	GU130407	-	Figure 2	Crispospora chironomi		Clade IV	Diptera	Chironomus plumosus		RU	1230	Tokarev et al., 2012
HE584634	HE584634	-	Figure 2	Enterospora canceri		Clade IV	Decapoda	Cancer pagarus		UK	816	Stentiford et al., 2011
HE584635	HE584635	-	Figure 2	Hepatospora eriocheir		Clade IV	Decapoda	Eriochier sinensis		UK	957	Stentiford et al., 2011
HM626203	HM626203	-	Figure 2	Loma salmonae		Clade III	Salmoniformes	Oncorhynchus sp.		CA	1354	Brown et al., 2010
HM800849	HM800849	-	Figure 2	Facilispora margolisi		Clade III	Copepoda	Lepeophtheirus salmonis		CA	1403	Jones et al., 2012
HM991452	HM991452	-	Figure 2	Microsporidium GPM2	Msp-GPM2	Clade IV	Amphipoda	Gammarus pseudolimnaeus	Gpse	US	852	Ryan et al., 2010
JX839889	JX839889	-	Figure 2	Enterocytospora artemiae		Clade IV	Anostraca	Artemia franciscana		US	1252	Rode et al., 2013
KC172651	KC172651	-	Figure 2	Sporanauta perivermis		Clade IV	Nematoda	Odontophora rectangula		CA	1295	Ardila-Garcia et al., 2012
KF549987	KF549987	-	Figure 2	Agmasoma penaei		Clade IV	Decapoda	Litopenaeus setiferus		US	1271	Sokolova et al., 2015
KF894402	KF894402	-	Figure 2	Microsporidium sp. M2	Msp-M2	Clade IV	Amphipoda	Gammarus pulex	Gpul	DE	1110	Grabner et al., 2015
KJ019845	KJ019845	-	Figure 2	Microsporidium sp. H7	Msp-H7	Clade V	Amphipoda	Echinogammarus trichiatus	Etri	NL	560	Arundell et al., 2014
KR871371	KR871371	-	Figure 2	Microsporidium sp. I	Msp-I	Clade IV	Amphipoda	Gammarus pulex	Gpul	DE	1069	Grabner et al., 2015
KR871372	KR871372	-	Figure 2	Microsporidium RR1	Msp-RR1	Clade V	Amphipoda	Gammarus pulex	Gpul	DE	1092	Grabner et al., 2015
KR871373	KR871373	-	Figure 2	Microsporidium RR2	Msp-RR2	Clade IV	Amphipoda	Gammarus fossarum	Gfos	DE	1089	Grabner et al., 2015
KR871374	KR871374	-	Figure 2	Microsporidium BPAR3	Msp-BPAR3	Clade V	Amphipoda	Gammarus tigrinus	Gtig	DE	1132	Grabner et al., 2015
KR871379	KR871379	-	Figure 2	Microsporidium 505	Msp-505	Clade IV	Amphipoda	Gammarus roeseli	Groe	DE	838	Grabner et al., 2015
KT633994	KT633994	-	Figure 2	Orthosomella-DG-2015		Clade IV	Amphipoda	Gammarus fossarum	Gfos	LU	327	Weigand et al., 2016
KT762153	KT762153	-	Figure 2	Globulispora mitoportans		Clade IV	Cladocera	Daphnia pulex		CZ	1257	Vavra et al., 2016
KU163282	KU163282	-	Figure 2	Paradoxium irvingi		Clade III	Decapoda	Pandalus montagui		ND	937	Stentiford et al., 2015
KX137906	KX137906	-	Figure 2	Microsporidium sp. group H	Msp-groupH	Clade V	Ephemeroptera	Ephemera danica		DE	445	Grabner et al., 2017
KX137915	KX137915	-	Figure 2	Microsporidium 3	Msp-3	Clade IV	Trichoptera	Sericostoma sp.		DE	397	Grabner et al., 2017
KX137931	KX137931	-	Figure 2	Microsporidium 4	Msp-4	Clade IV	Trichoptera	Agapetus sp.		DE	341	Grabner et al., 2017
KX757849	KX757849	-	Figure 2	Parahepatospora carcini		Clade IV	Decapoda	Carcinus maenas		CA	936	Bojko et al., 2016
Msp-IIIA	MK719273	TAP-1R	Figure 2	Microsporidium sp. IIIA	Msp-IIIA	Clade III	Amphipoda	Gammarus roeselii	Groe	HU	388	This study
	MK719272	TAP-11R	-	Microsporidium sp. IIIA	Msp-IIIA	Clade III	Amphipoda	Gammarus roeselii	Groe	HU	384	This study
Msp-IVA	MK719250	H09-01	Figure 2	Microsporidium sp. IVA	Msp-IVA	Clade IV	Amphipoda	Gammarus roeselii	Groe	HU	311	This study
	MK719428	COU-03	-	Microsporidium sp. IVA	Msp-IVA	Clade IV	Amphipoda	Gammarus roeselii	Groe	FR	311	This study
	MK719249	HUS03-09	-	Microsporidium sp. IVA	Msp-IVA	Clade IV	Amphipoda	Gammarus roeselii	Groe	HU	311	This study
Msp-IVB	MK719422	GRR-05	Figure 2	Microsporidium sp. IVB	Msp-IVB	Clade IV	Amphipoda	Gammarus roeselii	Groe	FR	758	This study
	MK719424	GRR-12	-	Microsporidium sp. IVB	Msp-IVB	Clade IV	Amphipoda	Gammarus roeselii	Groe	FR	760	This study
	MK719423	GRR-13	-	Microsporidium sp. IVB	Msp-IVB	Clade IV	Amphipoda	Gammarus roeselii	Groe	FR	758	This study
	MK719421	GRR-17	-	Microsporidium sp. IVB	Msp-IVB	Clade IV	Amphipoda	Gammarus roeselii	Groe	FR	756	This study
Msp-IVC	MK719236	GR38-13	Figure 2	Microsporidium sp. IVC	Msp-IVC	Clade IV	Amphipoda	Gammarus roeselii	Groe	GR	330	This study
Msp-IVD	MK719292	NIT26-04	Figure 2	Microsporidium sp. IVD	Msp-IVD	Clade IV	Amphipoda	Gammarus roeselii	Groe	IT	762	This study
	MK719291	NIT26-02	-	Microsporidium sp. IVD	Msp-IVD	Clade IV	Amphipoda	Gammarus roeselii	Groe	IT	762	This study
	MK719290	NIT26-11	-	Microsporidium sp. IVD	Msp-IVD	Clade IV	Amphipoda	Gammarus roeselii	Groe	IT	593	This study
Msp-IVE	MK719247	BG01-01	Figure 2	Microsporidium sp. IVE	Msp-IVE	Clade IV	Amphipoda	Gammarus roeselii	Groe	RO	362	This study
Msp-IVF	MK719386	LOQ-06	Figure 2	Microsporidium sp. IVF	Msp-IVF	Clade IV	Amphipoda	Gammarus roeselii	Groe	FR	356	This study
Msp-IVG	MK719480	Ou-85	Figure 2	Microsporidium sp. IVG	Msp-IVG	Clade IV	Amphipoda	Gammarus roeselii	Groe	FR	334	This study
Msp-VA	MK719271	TAP-4R	Figure 2	Microsporidium sp. VA	Msp-VA	Clade V	Amphipoda	Gammarus roeselii	Groe	HU	248	This study
Msp-VB	MK719363	AWG-03	Figure 2	Microsporidium sp. VB	Msp-VB	Clade V	Amphipoda	Gammarus roeselii	Groe	DE	348	This study
Figure 3
AJ011833	AJ011833	-	Figure 3	Nosema granulosis		Clade IV	Amphipoda	Gammarus duebeni celticus	Gdue	ND	787	Terry et al., 1999
DQ073396	DQ073396	-	Figure 3	Nosema antheraeae		Clade IV	Lepidoptera	Antheraea pernyi		ND	790	Wang et al., 2006
FN434088	FN434088	-	Figure 3	Nosema granulosis		Clade IV	Amphipoda	Gammarus duebeni celticus	Gdue	IE	789	Krebes et al., 2010
JX213738	JX213738	-	Figure 3	Nosema granulosis		Clade IV	Amphipoda	Gammarus duebeni	Gdue	GB	316	Ironside et al., 2013
JX213740	JX213740	-	Figure 3	Nosema granulosis		Clade IV	Amphipoda	Gammarus duebeni	Gdue	GB	316	Ironside et al., 2013
JX213744	JX213744	-	Figure 3	Nosema granulosis		Clade IV	Amphipoda	Gammarus duebeni	Gdue	GB	348	Ironside et al., 2013
KM657356	KM657356	-	Figure 3	Nosema granulosis		Clade IV	Amphipoda	Gammarus pulex	Gpul	PL	789	Wroblewski and Ovcharenko., DS
N. granulosis 1	MK719260	HUS10-01	Figure 3	Nosema granulosis		Clade IV	Amphipoda	Gammarus roeselii	Groe	HU	714	This study
	MK719277	PA-02	-	Nosema granulosis		Clade IV	Amphipoda	Gammarus roeselii	Groe	AT	687	This study
	MK719245	AL35-03	-	Nosema granulosis		Clade IV	Amphipoda	Gammarus roeselii	Groe	AL	687	This study
	MK719238	AL35-06-FR	-	Nosema granulosis		Clade IV	Amphipoda	Gammarus roeselii	Groe	AL	317	This study
	MK719239	AL35-08	-	Nosema granulosis		Clade IV	Amphipoda	Gammarus roeselii	Groe	AL	317	This study
	MK719240	AL35-11	-	Nosema granulosis		Clade IV	Amphipoda	Gammarus roeselii	Groe	AL	317	This study
	MK719241	AL35-12	-	Nosema granulosis		Clade IV	Amphipoda	Gammarus roeselii	Groe	AL	317	This study
	MK719237	AL35-12-FR	-	Nosema granulosis		Clade IV	Amphipoda	Gammarus roeselii	Groe	AL	306	This study
	MK719304	ALP41-05	-	Nosema granulosis		Clade IV	Amphipoda	Gammarus roeselii	Groe	DE	687	This study
	MK719293	ALP43-11	-	Nosema granulosis		Clade IV	Amphipoda	Gammarus roeselii	Groe	DE	317	This study
	MK719294	ALP43-12	-	Nosema granulosis		Clade IV	Amphipoda	Gammarus roeselii	Groe	DE	317	This study
	MK719287	ALP49-02	-	Nosema granulosis		Clade IV	Amphipoda	Gammarus roeselii	Groe	DE	687	This study
	MK719288	ALP49-03	-	Nosema granulosis		Clade IV	Amphipoda	Gammarus roeselii	Groe	DE	687	This study
	MK719286	ALP49-08	-	Nosema granulosis		Clade IV	Amphipoda	Gammarus roeselii	Groe	DE	480	This study
	MK719285	ALP50-08	-	Nosema granulosis		Clade IV	Amphipoda	Gammarus roeselii	Groe	DE	687	This study
	MK719383	BF04-04	-	Nosema granulosis		Clade IV	Amphipoda	Gammarus roeselii	Groe	FR	687	This study
	MK719384	BF04-09	-	Nosema granulosis		Clade IV	Amphipoda	Gammarus roeselii	Groe	FR	687	This study
	MK719375	BF05-02	-	Nosema granulosis		Clade IV	Amphipoda	Gammarus roeselii	Groe	FR	317	This study
	MK719378	BF05-03	-	Nosema granulosis		Clade IV	Amphipoda	Gammarus roeselii	Groe	FR	687	This study
	MK719379	BF05-05	-	Nosema granulosis		Clade IV	Amphipoda	Gammarus roeselii	Groe	FR	687	This study
	MK719376	BF05-07	-	Nosema granulosis		Clade IV	Amphipoda	Gammarus roeselii	Groe	FR	317	This study
	MK719380	BF05-08	-	Nosema granulosis		Clade IV	Amphipoda	Gammarus roeselii	Groe	FR	687	This study
	MK719381	BF05-10	-	Nosema granulosis		Clade IV	Amphipoda	Gammarus roeselii	Groe	FR	687	This study
	MK719382	BF05-11	-	Nosema granulosis		Clade IV	Amphipoda	Gammarus roeselii	Groe	FR	687	This study
	MK719377	BF05-12	-	Nosema granulosis		Clade IV	Amphipoda	Gammarus roeselii	Groe	FR	317	This study
	MK719427	COU-01	-	Nosema granulosis		Clade IV	Amphipoda	Gammarus roeselii	Groe	FR	306	This study
	MK719324	GRU-08	-	Nosema granulosis		Clade IV	Amphipoda	Gammarus roeselii	Groe	PL	200	This study
	MK719262	H05-02	-	Nosema granulosis		Clade IV	Amphipoda	Gammarus roeselii	Groe	HU	687	This study
	MK719261	H05-09	-	Nosema granulosis		Clade IV	Amphipoda	Gammarus roeselii	Groe	HU	317	This study
	MK719248	H16-03	-	Nosema granulosis		Clade IV	Amphipoda	Gammarus roeselii	Groe	HU	687	This study
	JX213739	-	-	Nosema granulosis		Clade IV	Amphipoda	Gammarus duebeni	Gdue	GB	316	Ironside et al., 2013
	JX213742	-	-	Nosema granulosis		Clade IV	Amphipoda	Gammarus duebeni	Gdue	GB	316	Ironside et al., 2013
	JX213743	-	-	Nosema granulosis		Clade IV	Amphipoda	Gammarus duebeni	Gdue	GB	316	Ironside et al., 2013
	JX213745	-	-	Nosema granulosis		Clade IV	Amphipoda	Gammarus duebeni	Gdue	GB	348	Ironside et al., 2013
	MK719289	NIT12-06	-	Nosema granulosis		Clade IV	Amphipoda	Gammarus roeselii	Groe	IT	317	This study
	MK719461	Ou-100	-	Nosema granulosis		Clade IV	Amphipoda	Gammarus roeselii	Groe	FR	316	This study
	MK719462	Ou-111	-	Nosema granulosis		Clade IV	Amphipoda	Gammarus roeselii	Groe	FR	316	This study
	MK719463	Ou-133	-	Nosema granulosis		Clade IV	Amphipoda	Gammarus roeselii	Groe	FR	316	This study
	MK719464	Ou-141	-	Nosema granulosis		Clade IV	Amphipoda	Gammarus roeselii	Groe	FR	316	This study
	MK719465	Ou-142	-	Nosema granulosis		Clade IV	Amphipoda	Gammarus roeselii	Groe	FR	316	This study
	MK719466	Ou-144	-	Nosema granulosis		Clade IV	Amphipoda	Gammarus roeselii	Groe	FR	316	This study
	MK719467	Ou-145	-	Nosema granulosis		Clade IV	Amphipoda	Gammarus roeselii	Groe	FR	316	This study
	MK719468	Ou-147	-	Nosema granulosis		Clade IV	Amphipoda	Gammarus roeselii	Groe	FR	316	This study
	MK719469	Ou-155	-	Nosema granulosis		Clade IV	Amphipoda	Gammarus roeselii	Groe	FR	316	This study
	MK719470	Ou-23	-	Nosema granulosis		Clade IV	Amphipoda	Gammarus roeselii	Groe	FR	316	This study
	MK719471	Ou-3	-	Nosema granulosis		Clade IV	Amphipoda	Gammarus roeselii	Groe	FR	316	This study
	MK719472	Ou-38	-	Nosema granulosis		Clade IV	Amphipoda	Gammarus roeselii	Groe	FR	316	This study
	MK719473	Ou-4	-	Nosema granulosis		Clade IV	Amphipoda	Gammarus roeselii	Groe	FR	316	This study
	MK719474	Ou-44	-	Nosema granulosis		Clade IV	Amphipoda	Gammarus roeselii	Groe	FR	316	This study
	MK719478	Ou-53	-	Nosema granulosis		Clade IV	Amphipoda	Gammarus roeselii	Groe	FR	317	This study
	MK719475	Ou-57	-	Nosema granulosis		Clade IV	Amphipoda	Gammarus roeselii	Groe	FR	316	This study
	MK719479	Ou-60	-	Nosema granulosis		Clade IV	Amphipoda	Gammarus roeselii	Groe	FR	317	This study
	MK719476	Ou-64	-	Nosema granulosis		Clade IV	Amphipoda	Gammarus roeselii	Groe	FR	316	This study
	MK719477	Ou-74	-	Nosema granulosis		Clade IV	Amphipoda	Gammarus roeselii	Groe	FR	316	This study
	MK719278	PA-04	-	Nosema granulosis		Clade IV	Amphipoda	Gammarus roeselii	Groe	AT	687	This study
	MK719279	PA-06	-	Nosema granulosis		Clade IV	Amphipoda	Gammarus roeselii	Groe	AT	687	This study
	MK719276	PA-08	-	Nosema granulosis		Clade IV	Amphipoda	Gammarus roeselii	Groe	AT	200	This study
	MK719280	PA-09	-	Nosema granulosis		Clade IV	Amphipoda	Gammarus roeselii	Groe	AT	687	This study
	MK719281	PA-10	-	Nosema granulosis		Clade IV	Amphipoda	Gammarus roeselii	Groe	AT	687	This study
	MK719313	PL8-01	-	Nosema granulosis		Clade IV	Amphipoda	Gammarus roeselii	Groe	PL	687	This study
	MK719314	PL8-03	-	Nosema granulosis		Clade IV	Amphipoda	Gammarus roeselii	Groe	PL	687	This study
	MK719309	PL8-04	-	Nosema granulosis		Clade IV	Amphipoda	Gammarus roeselii	Groe	PL	317	This study
	MK719315	PL8-05	-	Nosema granulosis		Clade IV	Amphipoda	Gammarus roeselii	Groe	PL	687	This study
	MK719310	PL8-06	-	Nosema granulosis		Clade IV	Amphipoda	Gammarus roeselii	Groe	PL	317	This study
	MK719311	PL8-07	-	Nosema granulosis		Clade IV	Amphipoda	Gammarus roeselii	Groe	PL	317	This study
	MK719316	PL8-08	-	Nosema granulosis		Clade IV	Amphipoda	Gammarus roeselii	Groe	PL	687	This study
	MK719312	PL8-09	-	Nosema granulosis		Clade IV	Amphipoda	Gammarus roeselii	Groe	PL	317	This study
	MK719317	PL8-10	-	Nosema granulosis		Clade IV	Amphipoda	Gammarus roeselii	Groe	PL	687	This study
	MK719318	PL8-11	-	Nosema granulosis		Clade IV	Amphipoda	Gammarus roeselii	Groe	PL	687	This study
	MK719320	PRO-01	-	Nosema granulosis		Clade IV	Amphipoda	Gammarus roeselii	Groe	PL	317	This study
	MK719321	PRO-03	-	Nosema granulosis		Clade IV	Amphipoda	Gammarus roeselii	Groe	PL	317	This study
	MK719322	PRO-04	-	Nosema granulosis		Clade IV	Amphipoda	Gammarus roeselii	Groe	PL	687	This study
	MK719319	PRO-05	-	Nosema granulosis		Clade IV	Amphipoda	Gammarus roeselii	Groe	PL	200	This study
	MK719323	PRO-08	-	Nosema granulosis		Clade IV	Amphipoda	Gammarus roeselii	Groe	PL	687	This study
	MK719268	SLB-05	-	Nosema granulosis		Clade IV	Amphipoda	Gammarus roeselii	Groe	PL	687	This study
	MK719269	SLB-08	-	Nosema granulosis		Clade IV	Amphipoda	Gammarus roeselii	Groe	PL	687	This study
	MK719264	SLB-12	-	Nosema granulosis		Clade IV	Amphipoda	Gammarus roeselii	Groe	PL	317	This study
	MK719434	STG-03	-	Nosema granulosis		Clade IV	Amphipoda	Gammarus roeselii	Groe	FR	480	This study
	MK719435	STG-09	-	Nosema granulosis		Clade IV	Amphipoda	Gammarus roeselii	Groe	FR	480	This study
	MK719432	STG-12	-	Nosema granulosis		Clade IV	Amphipoda	Gammarus roeselii	Groe	FR	304	This study
	AY584251	AY584251	-	Nosema granulosis		Clade IV	Amphipoda	Gammarus roeselii	Groe	FR	304	Haine et al., 2004
N. granulosis 2	MK719373	GR11-06	Figure 3	Nosema granulosis		Clade IV	Amphipoda	Gammarus roeselii	Groe	GR	714	This study
	FN434087	-	-	Nosema granulosis		Clade IV	Amphipoda	Gammarus duebeni celticus	Gdue	IR	787	Krebes et al., 2010
	MK719368	GR11-02-FR	-	Nosema granulosis		Clade IV	Amphipoda	Gammarus roeselii	Groe	GR	338	This study
	MK719366	GR11-05-FR	-	Nosema granulosis		Clade IV	Amphipoda	Gammarus roeselii	Groe	GR	317	This study
	MK719371	GR11-07	-	Nosema granulosis		Clade IV	Amphipoda	Gammarus roeselii	Groe	GR	682	This study
	MK719367	GR11-07-FR	-	Nosema granulosis		Clade IV	Amphipoda	Gammarus roeselii	Groe	GR	317	This study
	MK719374	GR11-11	-	Nosema granulosis		Clade IV	Amphipoda	Gammarus roeselii	Groe	GR	714	This study
	MK719372	GR11-12	-	Nosema granulosis		Clade IV	Amphipoda	Gammarus roeselii	Groe	GR	682	This study
	MK719369	GR11-15-FR	-	Nosema granulosis		Clade IV	Amphipoda	Gammarus roeselii	Groe	GR	338	This study
	MK719370	GR11-16-FR	-	Nosema granulosis		Clade IV	Amphipoda	Gammarus roeselii	Groe	GR	338	This study
	JX213741	-	-	Nosema granulosis		Clade IV	Amphipoda	Gammarus duebeni	Gdue	GB	348	Ironside et al., 2013
	MK719347	PL1-05	-	Nosema granulosis		Clade IV	Amphipoda	Gammarus roeselii	Groe	PL	338	This study
N. granulosis 3	MK719258	GR25-02	Figure 3	Nosema granulosis		Clade IV	Amphipoda	Gammarus roeselii	Groe	GR	716	This study
	KM657355	-	-	Nosema R3R4		Clade IV	Amphipoda	Gammarus pulex	Gpul	PL	754	Wroblewski and Ovcharenko., DS
	MK719246	AL35-02	-	Nosema granulosis		Clade IV	Amphipoda	Gammarus roeselii	Groe	AL	716	This study
	MK719242	AL35-04	-	Nosema granulosis		Clade IV	Amphipoda	Gammarus roeselii	Groe	AL	350	This study
	MK719243	AL35-09	-	Nosema granulosis		Clade IV	Amphipoda	Gammarus roeselii	Groe	AL	350	This study
	MK719244	AL35-17-FR	-	Nosema granulosis		Clade IV	Amphipoda	Gammarus roeselii	Groe	AL	350	This study
	MK719259	GR25-08	-	Nosema granulosis		Clade IV	Amphipoda	Gammarus roeselii	Groe	GR	716	This study
	MK719255	GR25-12	-	Nosema granulosis		Clade IV	Amphipoda	Gammarus roeselii	Groe	GR	200	This study
	MK719256	GR25-16-FR	-	Nosema granulosis		Clade IV	Amphipoda	Gammarus roeselii	Groe	GR	350	This study
	MK719257	GR25-18-FR	-	Nosema granulosis		Clade IV	Amphipoda	Gammarus roeselii	Groe	GR	350	This study
	MK719275	GSSL-14	-	Nosema granulosis		Clade IV	Amphipoda	Gammarus roeselii	Groe	SI	200	This study
	KM657357	-	-	Nosema granulosis		Clade IV	Amphipoda	Gammarus pulex	Gpul	PL	789	Wroblewski and Ovcharenko., DS
	KT633991*	-	-	Nosema granulosis		Clade IV	Amphipoda	Niphargus schellenbergi	Nsch	LU	300	Weigand et al., 2016
	KT633991*	-	-	Nosema granulosis		Clade IV	Amphipoda	Gammarus fossarum	Gfos	LU	300	Weigand et al., 2016
Figure 4
AJ252961	AJ252961	-	Figure 4	Vavraia culicis		Clade III	Diptera	Aedes albopictus	Aalb	US	1312	Cheney et al., 2000
AJ438962	AJ438962	-	Figure 4	Microsporidium JES2002G		Clade III	Amphipoda	Gammarus chevreuxi	Gche	GB	1327	Terry et al., 2004
C. dikerogammari 1	MK719419	GRR-15	Figure 4	Cucumispora dikerogammari		Clade III	Amphipoda	Gammarus roeselii	Groe	FR	385	This study
	EF119217	-	-	Microsporidium sp		Clade III	Amphipoda	Dikerogammarus villosus	Dvil	FR	397	Wattier et al. 2007
	EF119218	-	-	Microsporidium sp		Clade III	Amphipoda	Dikerogammarus villosus	Dvil	FR	397	Wattier et al. 2007
	EF119219	-	-	Microsporidium sp		Clade III	Amphipoda	Dikerogammarus villosus	Dvil	FR	397	Wattier et al. 2007
	EF119220	-	-	Microsporidium sp		Clade III	Amphipoda	Dikerogammarus villosus	Dvil	RO	397	Wattier et al. 2007
	EF119221	-	-	Microsporidium sp		Clade III	Amphipoda	Dikerogammarus villosus	Dvil	RO	397	Wattier et al. 2007
	EF119222	-	-	Microsporidium sp		Clade III	Amphipoda	Dikerogammarus villosus	Dvil	RO	397	Wattier et al. 2007
	EF119223	-	-	Microsporidium sp		Clade III	Amphipoda	Dikerogammarus villosus	Dvil	NL	397	Wattier et al. 2007
C. dikerogammari 1 or GQ258752	MK719405	GRR-Rh-10M	-	Cucumispora dikerogammari		Clade III	Amphipoda	Gammarus roeselii	Groe	FR	216	This study
	MK719408	GRR-Rh-10S	-	Cucumispora dikerogammari		Clade III	Amphipoda	Gammarus roeselii	Groe	FR	237	This study
	MK719410	GRR-Rh-3S	-	Cucumispora dikerogammari		Clade III	Amphipoda	Gammarus roeselii	Groe	FR	241	This study
	MK719406	GRR-Rh-5M	-	Cucumispora dikerogammari		Clade III	Amphipoda	Gammarus roeselii	Groe	FR	230	This study
	MK719411	GRR-Rh-5S	-	Cucumispora dikerogammari		Clade III	Amphipoda	Gammarus roeselii	Groe	FR	241	This study
	MK719407	GRR-Rh-6M	-	Cucumispora dikerogammari		Clade III	Amphipoda	Gammarus roeselii	Groe	FR	230	This study
	MK719415	GRR-Rh-6S	-	Cucumispora dikerogammari		Clade III	Amphipoda	Gammarus roeselii	Groe	FR	249	This study
	MK719404	GRR-Rh-7M	-	Cucumispora dikerogammari		Clade III	Amphipoda	Gammarus roeselii	Groe	FR	215	This study
	MK719412	GRR-Rh-7S	-	Cucumispora dikerogammari		Clade III	Amphipoda	Gammarus roeselii	Groe	FR	241	This study
	MK719413	GRR-Rh-8S	-	Cucumispora dikerogammari		Clade III	Amphipoda	Gammarus roeselii	Groe	FR	241	This study
	MK719409	GRR-Rh-9M	-	Cucumispora dikerogammari		Clade III	Amphipoda	Gammarus roeselii	Groe	FR	238	This study
	MK719414	GRR-Rh-9S	-	Cucumispora dikerogammari		Clade III	Amphipoda	Gammarus roeselii	Groe	FR	241	This study
C. ornata 1	MK719283	ALP53-04	Figure 4	Cucumispora ornata		Clade III	Amphipoda	Gammarus roeselii	Groe	AT	407	This study
	MK719284	ALP53-12	-	Cucumispora ornata		Clade III	Amphipoda	Gammarus roeselii	Groe	AT	407	This study
C. ornata 1 or KR871368	MK719282	ALP53-10	-	Cucumispora ornata		Clade III	Amphipoda	Gammarus roeselii	Groe	AT	200	This study
	SupdataS2	BG01-02	-	Cucumispora ornata		Clade III	Amphipoda	Gammarus roeselii	Groe	RO	181	This study
	SupdataS2	BG01-05	-	Cucumispora ornata		Clade III	Amphipoda	Gammarus roeselii	Groe	RO	181	This study
	SupdataS2	BG01-09	-	Cucumispora ornata		Clade III	Amphipoda	Gammarus roeselii	Groe	RO	181	This study
	SupdataS2	BG01-10	-	Cucumispora ornata		Clade III	Amphipoda	Gammarus roeselii	Groe	RO	181	This study
	SupdataS2	COL-338R	-	Cucumispora ornata		Clade III	Amphipoda	Gammarus roeselii	Groe	FR	181	This study
	SupdataS2	D10-13	-	Cucumispora ornata		Clade III	Amphipoda	Gammarus roeselii	Groe	DE	182	This study
	SupdataS2	H18-02	-	Cucumispora ornata		Clade III	Amphipoda	Gammarus roeselii	Groe	RO	181	This study
	SupdataS2	H18-03	-	Cucumispora ornata		Clade III	Amphipoda	Gammarus roeselii	Groe	RO	180	This study
	SupdataS2	H18-11	-	Cucumispora ornata		Clade III	Amphipoda	Gammarus roeselii	Groe	RO	182	This study
	SupdataS2	PL4-06	-	Cucumispora ornata		Clade III	Amphipoda	Gammarus roeselii	Groe	PL	181	This study
C. roeseli 1	MK719340	PL5-10	Figure 4	Cucumispora roeselii		Clade III	Amphipoda	Gammarus roeselii	Groe	PL	818	This study
	MK719418	GRR-28	-	Cucumispora roeselum		Clade III	Amphipoda	Gammarus roeselii	Groe	FR	384	This study
	MK719416	GRR-34	-	Cucumispora roeselum		Clade III	Amphipoda	Gammarus roeselii	Groe	FR	251	This study
	MK719326	GRU-09	-	Cucumispora roeselii		Clade III	Amphipoda	Gammarus roeselii	Groe	PL	384	This study
	KX137927	-	-	Microsporidium sp. group E		Clade III	Diptera	Chironomidae		DE	403	Grabner et al., 2017
	KX137940	-	-	Microsporidium groupE		Clade III	Amphipoda	Gammarus roeselii	Groe	DE	391	Grabner et al., 2017
	MK719333	PL5-01	-	Cucumispora roeselii		Clade III	Amphipoda	Gammarus roeselii	Groe	PL	813	This study
	MK719334	PL5-04	-	Cucumispora roeselii		Clade III	Amphipoda	Gammarus roeselii	Groe	PL	813	This study
	MK719335	PL5-05	-	Cucumispora roeselii		Clade III	Amphipoda	Gammarus roeselii	Groe	PL	813	This study
	MK719336	PL5-07	-	Cucumispora roeselii		Clade III	Amphipoda	Gammarus roeselii	Groe	PL	813	This study
	MK719337	PL5-08	-	Cucumispora roeselii		Clade III	Amphipoda	Gammarus roeselii	Groe	PL	813	This study
	MK719338	PL5-09	-	Cucumispora roeselii		Clade III	Amphipoda	Gammarus roeselii	Groe	PL	813	This study
	MK719339	PL5-12	-	Cucumispora roeselii		Clade III	Amphipoda	Gammarus roeselii	Groe	PL	813	This study
FN434092	FN434092	-	Figure 4	Microsporidium sp. 1049		Clade III	Amphipoda	Gammarus duebeni duebeni	Gdue	GB	1249	Krebes et al., 2010
GQ258752	GQ258752	-	Figure 4	Cucumispora dikerogammari		Clade III	Amphipoda	Dikerogammarus villosus	Dvil	PL	1291	Ovcharenko et al., 2010
	GQ246188	-	-	Cucumispora dikerogammari		Clade III	Amphipoda	Dikerogammarus villosus	Dvil	FR	1292	Ovcharenko et al., 2010
	KF830273	-	-	Cucumispora dikerogammari		Clade III	Amphipoda	Dikerogammarus villosus	Dvil	ND	1099	Wroblewski and Ovcharenko., DS
	KR871370	-	-	Microsporidium RW-2009a		Clade III	Amphipoda	Dikerogammarus haemobaphes	Dhae	DE	947	Grabner et al., 2015
KR871369	KR871369	-	Figure 4	Microsporidium sp. G		Clade III	Amphipoda	Dikerogammarus haemobaphes	Dhae	DE	960	Grabner et al., 2015
	KP699690*	17W-98-34	-	Cucumispora ornata		Clade III	Amphipoda	Dikerogammarus haemobaphes	Dhae	PL	918	Bacela-Spychalska., DS
	KP699690*	17W-98-35	-	Cucumispora ornata		Clade III	Amphipoda	Dikerogammarus haemobaphes	Dhae	PL	918	Bacela-Spychalska., DS
	KP699690*	PLDWN3	-	Cucumispora ornata		Clade III	Amphipoda	Dikerogammarus haemobaphes	Dhae	PL	918	Bacela-Spychalska., DS
	KP699690*	17W-98-01	-	Cucumispora ornata		Clade III	Amphipoda	Dikerogammarus haemobaphes	Dhae	PL	918	Bacela-Spychalska., DS
KR190602	KR190602	-	Figure 4	Cucumispora ornata		Clade III	Amphipoda	Dikerogammarus haemobaphes	Dhae	GB	1186	Bojko et al., 2015
KR871366	KR871366	-	Figure 4	Microsporidium sp. G		Clade III	Amphipoda	Dikerogammarus haemobaphes	Dhae	DE	940	Grabner et al., 2015
KR871367	KR871367	-	Figure 4	Microsporidium sp. G		Clade III	Amphipoda	Gammarus roeselii	Groe	DE	952	Grabner et al., 2015
KR871368	KR871368	-	Figure 4	Microsporidium sp. G		Clade III	Amphipoda	Gammarus pulex	Gpul	DE	786	Grabner et al., 2015
KX137904	KX137904	-	Figure 4	Microsporidium sp. groupD		Clade III	Ephemeroptera	Ephemera danica	Edan	DE	393	Grabner et al., 2017
KY200851	KY200851	-	Figure 4	Cucumispora roeselii		Clade III	Amphipoda	Gammarus roeselii	Groe	PL	823	Bojko et al. 2017
Figure 5 / Figure S1
AF397404	AF397404	-	Figure S1	Dictyocoela duebenum		Clade III	Amphipoda	Gammarus duebeni	Gdue	GB	1319	Hogg et al., 2002
AJ438955	AJ438955	-	Figure S1	Dictyocoela muelleri		Clade III	Amphipoda	Gammarus duebeni celticus	Gdue	IE	1322	Terry et al., 2004
	MG773229	M6_ALP25-19	-	Dictyocoela muelleri		Clade III	Amphipoda	Dikerogammarus villosus	Dvil	CH	1322	Bacela et al., 2018
	MG773230	M7_FREXP-C5	-	Dictyocoela muelleri		Clade III	Amphipoda	Dikerogammarus villosus	Dvil	CH	1322	Bacela et al., 2018
AJ438957	AJ438957	-	Figure 5 / Figure S1	Dictyocoela berillonum		Clade III	Amphipoda	Echinogammarus berilloni	Eber	GB	912	Terry et al., 2004
	KJ019842	-	-	Dictyocoela muelleri		Clade III	Amphipoda	Dikerogammarus villosus	Dvil	NL	515	Arundell et al., 2014
	KJ019843	-	-	Dictyocoela muelleri		Clade III	Amphipoda	Dikerogammarus villosus	Dvil	NL	515	Arundell et al., 2014
AJ438960	AJ438960	-	Figure 5 / Figure S1	Dictyocoela cavimanum		Clade III	Amphipoda	Orchestia cavimana	Ocav	GB	1326	Terry et al., 2004
D. berillonum 1	MK719346	PL1-08	Figure 5 / Figure S1	Dictyocoela berillonum		Clade III	Amphipoda	Gammarus roeselii	Groe	PL	249	This study
D. muelleri 1	MK719303	ALP40-04	Figure 5 / Figure S1	Dictyocoela muelleri		Clade III	Amphipoda	Gammarus roeselii	Groe	DE	822	This study
	AJ438956	-	-	Dictyocoela muelleri		Clade III	Amphipoda	Gammarus roeselii	Groe	FR	919	Terry et al., 2004
	MK719302	ALP40-09	-	Dictyocoela muelleri		Clade III	Amphipoda	Gammarus roeselii	Groe	DE	388	This study
	MK719306	ALP42-02	-	Dictyocoela muelleri		Clade III	Amphipoda	Gammarus roeselii	Groe	DE	822	This study
	MK719307	ALP42-09	-	Dictyocoela muelleri		Clade III	Amphipoda	Gammarus roeselii	Groe	DE	822	This study
	MK719305	ALP42-10	-	Dictyocoela muelleri		Clade III	Amphipoda	Gammarus roeselii	Groe	DE	388	This study
	MK719308	ALP42-11	-	Dictyocoela muelleri		Clade III	Amphipoda	Gammarus roeselii	Groe	DE	822	This study
	MK719301	ALP43-08	-	Dictyocoela muelleri		Clade III	Amphipoda	Gammarus roeselii	Groe	DE	822	This study
	MK719364	AWG-02	-	Dictyocoela muelleri		Clade III	Amphipoda	Gammarus roeselii	Groe	DE	822	This study
	MK719365	AWG-12	-	Dictyocoela muelleri		Clade III	Amphipoda	Gammarus roeselii	Groe	DE	822	This study
	MK719385	BF04-10	-	Dictyocoela muelleri		Clade III	Amphipoda	Gammarus roeselii	Groe	FR	822	This study
	MK719430	COU-07	-	Dictyocoela muelleri		Clade III	Amphipoda	Gammarus roeselii	Groe	FR	388	This study
	MK719327	GRU-05	-	Dictyocoela muelleri		Clade III	Amphipoda	Gammarus roeselii	Groe	PL	388	This study
	MK719391	LOQ-04	-	Dictyocoela muelleri		Clade III	Amphipoda	Gammarus roeselii	Groe	FR	822	This study
	MK719392	LOQ-09	-	Dictyocoela muelleri		Clade III	Amphipoda	Gammarus roeselii	Groe	FR	822	This study
	MG773237	M15_GvarMB7	-	Dictyocoela muelleri		Clade III	Amphipoda	Gammarus varsoviensis	Gvar	BY	1319	Bacela et al., 2018
	MK719481	Ou-54	-	Dictyocoela muelleri		Clade III	Amphipoda	Gammarus roeselii	Groe	FR	356	This study
	MK719348	PL1-01	-	Dictyocoela muelleri		Clade III	Amphipoda	Gammarus roeselii	Groe	PL	388	This study
	MK719349	PL1-06	-	Dictyocoela muelleri		Clade III	Amphipoda	Gammarus roeselii	Groe	PL	822	This study
	MK719350	PL1-07	-	Dictyocoela muelleri		Clade III	Amphipoda	Gammarus roeselii	Groe	PL	822	This study
	MK719351	PL1-11	-	Dictyocoela muelleri		Clade III	Amphipoda	Gammarus roeselii	Groe	PL	822	This study
	MK719352	PL1-12	-	Dictyocoela muelleri		Clade III	Amphipoda	Gammarus roeselii	Groe	PL	822	This study
	MK719342	PL4-07	-	Dictyocoela muelleri		Clade III	Amphipoda	Gammarus roeselii	Groe	PL	822	This study
	MK719343	PL4-08	-	Dictyocoela muelleri		Clade III	Amphipoda	Gammarus roeselii	Groe	PL	822	This study
	MK719344	PL4-12	-	Dictyocoela muelleri		Clade III	Amphipoda	Gammarus roeselii	Groe	PL	822	This study
	MK719399	PUL22-4-01	-	Dictyocoela muelleri		Clade III	Amphipoda	Gammarus roeselii	Groe	FR	388	This study
	MK719400	PUL22-4-07	-	Dictyocoela muelleri		Clade III	Amphipoda	Gammarus roeselii	Groe	FR	388	This study
	MK719433	STG-05	-	Dictyocoela muelleri		Clade III	Amphipoda	Gammarus roeselii	Groe	FR	388	This study
	MK719396	XEU22P-05	-	Dictyocoela muelleri		Clade III	Amphipoda	Gammarus roeselii	Groe	FR	388	This study
Dictyocoela sp. N4	MK719295	ALP43-01	Figure 5 / Figure S1	Dictyocoela sp. N4		Clade III	Amphipoda	Gammarus roeselii	Groe	DE	797	This study
	MK719296	ALP43-02	-	Dictyocoela sp. N4		Clade III	Amphipoda	Gammarus roeselii	Groe	DE	797	This study
	MK719297	ALP43-05	-	Dictyocoela sp. N4		Clade III	Amphipoda	Gammarus roeselii	Groe	DE	797	This study
	MK719298	ALP43-06	-	Dictyocoela sp. N4		Clade III	Amphipoda	Gammarus roeselii	Groe	DE	797	This study
D. roeselum 1	MK719388	LOQ-07	Figure 5 / Figure S1	Dictyocoela roeselum		Clade III	Amphipoda	Gammarus roeselii	Groe	FR	818	This study
	MK719444	BRI6P-08	-	Dictyocoela roeselum		Clade III	Amphipoda	Gammarus roeselii	Groe	FR	818	This study
	MK719426	COL-316R	-	Dictyocoela roeselum		Clade III	Amphipoda	Gammarus roeselii	Groe	FR	387	This study
	MK719357	D09-09	-	Dictyocoela roeselum		Clade III	Amphipoda	Gammarus roeselii	Groe	DE	387	This study
	MK719499	Ou-105	-	Dictyocoela roeselum		Clade III	Amphipoda	Gammarus roeselii	Groe	FR	387	This study
	MK719500	Ou-114	-	Dictyocoela roeselum		Clade III	Amphipoda	Gammarus roeselii	Groe	FR	387	This study
	MK719501	Ou-125	-	Dictyocoela roeselum		Clade III	Amphipoda	Gammarus roeselii	Groe	FR	387	This study
	MK719502	Ou-132	-	Dictyocoela roeselum		Clade III	Amphipoda	Gammarus roeselii	Groe	FR	387	This study
	MK719503	Ou-148	-	Dictyocoela roeselum		Clade III	Amphipoda	Gammarus roeselii	Groe	FR	387	This study
	MK719504	Ou-163	-	Dictyocoela roeselum		Clade III	Amphipoda	Gammarus roeselii	Groe	FR	387	This study
	MK719505	Ou-95	-	Dictyocoela roeselum		Clade III	Amphipoda	Gammarus roeselii	Groe	FR	387	This study
	MK719506	Ou-98	-	Dictyocoela roeselum		Clade III	Amphipoda	Gammarus roeselii	Groe	FR	387	This study
	MK719401	PUL22-4-04	-	Dictyocoela roeselum		Clade III	Amphipoda	Gammarus roeselii	Groe	FR	818	This study
	MK719402	PUL22-4-05	-	Dictyocoela roeselum		Clade III	Amphipoda	Gammarus roeselii	Groe	FR	818	This study
	MK719403	PUL22-4-09	-	Dictyocoela roeselum		Clade III	Amphipoda	Gammarus roeselii	Groe	FR	818	This study
	MK719266	SLB-04	-	Dictyocoela roeselum		Clade III	Amphipoda	Gammarus roeselii	Groe	SK	387	This study
	MK719267	SLB-10	-	Dictyocoela roeselum		Clade III	Amphipoda	Gammarus roeselii	Groe	SK	387	This study
	MK719436	VOL5.4-05	-	Dictyocoela roeselum		Clade III	Amphipoda	Gammarus roeselii	Groe	FR	818	This study
	MK719439	VOL5.4-11	-	Dictyocoela roeselum		Clade III	Amphipoda	Gammarus roeselii	Groe	FR	826	This study
D. roeselum 2	MK719437	VOL5.4-07	Figure 5 / Figure S1	Dictyocoela roeselum		Clade III	Amphipoda	Gammarus roeselii	Groe	FR	818	This study
	MK719299	ALP43-04	-	Dictyocoela roeselum		Clade III	Amphipoda	Gammarus roeselii	Groe	DE	818	This study
	MK719300	ALP43-07	-	Dictyocoela roeselum		Clade III	Amphipoda	Gammarus roeselii	Groe	DE	818	This study
	MK719507	Ou-118	-	Dictyocoela roeselum		Clade III	Amphipoda	Gammarus roeselii	Groe	FR	387	This study
	MK719398	PIE22-2-04	-	Dictyocoela roeselum		Clade III	Amphipoda	Gammarus roeselii	Groe	FR	818	This study
D. roeselum 3	MK719443	MAR6-4-01	Figure 5 / Figure S1	Dictyocoela roeselum		Clade III	Amphipoda	Gammarus roeselii	Groe	FR	823	This study
	MK719447	CHE-04	-	Dictyocoela roeselum		Clade III	Amphipoda	Gammarus roeselii	Groe	FR	383	This study
	MK719354	D09-04	-	Dictyocoela roeselum		Clade III	Amphipoda	Gammarus roeselii	Groe	DE	383	This study
	MK719355	D09-05	-	Dictyocoela roeselum		Clade III	Amphipoda	Gammarus roeselii	Groe	DE	383	This study
	MK719356	D09-06	-	Dictyocoela roeselum		Clade III	Amphipoda	Gammarus roeselii	Groe	DE	383	This study
	MK719359	D09-08	-	Dictyocoela roeselum		Clade III	Amphipoda	Gammarus roeselii	Groe	DE	823	This study
	MK719417	GRR-27	-	Dictyocoela roeselum		Clade III	Amphipoda	Gammarus roeselii	Groe	FR	383	This study
	MK719442	MAR6.4-12	-	Dictyocoela roeselum		Clade III	Amphipoda	Gammarus roeselii	Groe	FR	823	This study
	MK719448	Moc-20	-	Dictyocoela roeselum		Clade III	Amphipoda	Gammarus roeselii	Groe	FR	383	This study
	MK719449	Moc-24	-	Dictyocoela roeselum		Clade III	Amphipoda	Gammarus roeselii	Groe	FR	383	This study
	MK719450	Moc-25	-	Dictyocoela roeselum		Clade III	Amphipoda	Gammarus roeselii	Groe	FR	383	This study
	MK719451	Moc-28	-	Dictyocoela roeselum		Clade III	Amphipoda	Gammarus roeselii	Groe	FR	383	This study
	MK719452	Moc-31	-	Dictyocoela roeselum		Clade III	Amphipoda	Gammarus roeselii	Groe	FR	383	This study
	MK719453	Moc-33	-	Dictyocoela roeselum		Clade III	Amphipoda	Gammarus roeselii	Groe	FR	383	This study
	MK719454	Moc-37	-	Dictyocoela roeselum		Clade III	Amphipoda	Gammarus roeselii	Groe	FR	383	This study
	MK719455	Moc-38	-	Dictyocoela roeselum		Clade III	Amphipoda	Gammarus roeselii	Groe	FR	383	This study
	MK719456	Moc-39	-	Dictyocoela roeselum		Clade III	Amphipoda	Gammarus roeselii	Groe	FR	383	This study
	MK719457	Moc-40	-	Dictyocoela roeselum		Clade III	Amphipoda	Gammarus roeselii	Groe	FR	383	This study
	MK719458	Moc-43	-	Dictyocoela roeselum		Clade III	Amphipoda	Gammarus roeselii	Groe	FR	383	This study
	MK719459	Moc-45	-	Dictyocoela roeselum		Clade III	Amphipoda	Gammarus roeselii	Groe	FR	383	This study
	MK719460	Moc-47	-	Dictyocoela roeselum		Clade III	Amphipoda	Gammarus roeselii	Groe	FR	383	This study
	MK719482	Ou-110	-	Dictyocoela roeselum		Clade III	Amphipoda	Gammarus roeselii	Groe	FR	383	This study
	MK719483	Ou-113	-	Dictyocoela roeselum		Clade III	Amphipoda	Gammarus roeselii	Groe	FR	383	This study
	MK719484	Ou-119	-	Dictyocoela roeselum		Clade III	Amphipoda	Gammarus roeselii	Groe	FR	383	This study
	MK719485	Ou-135	-	Dictyocoela roeselum		Clade III	Amphipoda	Gammarus roeselii	Groe	FR	383	This study
	MK719486	Ou-138	-	Dictyocoela roeselum		Clade III	Amphipoda	Gammarus roeselii	Groe	FR	383	This study
	MK719487	Ou-143	-	Dictyocoela roeselum		Clade III	Amphipoda	Gammarus roeselii	Groe	FR	383	This study
	MK719488	Ou-154	-	Dictyocoela roeselum		Clade III	Amphipoda	Gammarus roeselii	Groe	FR	383	This study
	MK719489	Ou-158	-	Dictyocoela roeselum		Clade III	Amphipoda	Gammarus roeselii	Groe	FR	383	This study
	MK719490	Ou-160	-	Dictyocoela roeselum		Clade III	Amphipoda	Gammarus roeselii	Groe	FR	383	This study
	MK719491	Ou-162	-	Dictyocoela roeselum		Clade III	Amphipoda	Gammarus roeselii	Groe	FR	383	This study
	MK719492	Ou-164	-	Dictyocoela roeselum		Clade III	Amphipoda	Gammarus roeselii	Groe	FR	383	This study
	MK719493	Ou-93	-	Dictyocoela roeselum		Clade III	Amphipoda	Gammarus roeselii	Groe	FR	383	This study
	MK719494	Ou-97	-	Dictyocoela roeselum		Clade III	Amphipoda	Gammarus roeselii	Groe	FR	383	This study
	MK719265	SLB-06	-	Dictyocoela roeselum		Clade III	Amphipoda	Gammarus roeselii	Groe	SK	383	This study
D. roeselum 4	MK719387	LOQ-08	Figure 5 / Figure S1	Dictyocoela roeselum		Clade III	Amphipoda	Gammarus roeselii	Groe	FR	801	This study
	MK719420	GRR-10	-	Dictyocoela roeselum		Clade III	Amphipoda	Gammarus roeselii	Groe	FR	397	This study
	MK719508	Ou-106	-	Dictyocoela roeselum		Clade III	Amphipoda	Gammarus roeselii	Groe	FR	397	This study
	MK719509	Ou-107	-	Dictyocoela roeselum		Clade III	Amphipoda	Gammarus roeselii	Groe	FR	397	This study
	MK719510	Ou-108	-	Dictyocoela roeselum		Clade III	Amphipoda	Gammarus roeselii	Groe	FR	397	This study
	MK719511	Ou-109	-	Dictyocoela roeselum		Clade III	Amphipoda	Gammarus roeselii	Groe	FR	397	This study
	MK719512	Ou-112	-	Dictyocoela roeselum		Clade III	Amphipoda	Gammarus roeselii	Groe	FR	397	This study
	MK719513	Ou-115	-	Dictyocoela roeselum		Clade III	Amphipoda	Gammarus roeselii	Groe	FR	397	This study
	MK719514	Ou-116	-	Dictyocoela roeselum		Clade III	Amphipoda	Gammarus roeselii	Groe	FR	397	This study
	MK719515	Ou-117	-	Dictyocoela roeselum		Clade III	Amphipoda	Gammarus roeselii	Groe	FR	397	This study
	MK719516	Ou-120	-	Dictyocoela roeselum		Clade III	Amphipoda	Gammarus roeselii	Groe	FR	397	This study
	MK719517	Ou-121	-	Dictyocoela roeselum		Clade III	Amphipoda	Gammarus roeselii	Groe	FR	397	This study
	MK719518	Ou-122	-	Dictyocoela roeselum		Clade III	Amphipoda	Gammarus roeselii	Groe	FR	397	This study
	MK719519	Ou-124	-	Dictyocoela roeselum		Clade III	Amphipoda	Gammarus roeselii	Groe	FR	397	This study
	MK719520	Ou-126	-	Dictyocoela roeselum		Clade III	Amphipoda	Gammarus roeselii	Groe	FR	397	This study
	MK719521	Ou-127	-	Dictyocoela roeselum		Clade III	Amphipoda	Gammarus roeselii	Groe	FR	397	This study
	MK719522	Ou-128	-	Dictyocoela roeselum		Clade III	Amphipoda	Gammarus roeselii	Groe	FR	397	This study
	MK719523	Ou-129	-	Dictyocoela roeselum		Clade III	Amphipoda	Gammarus roeselii	Groe	FR	397	This study
	MK719524	Ou-130	-	Dictyocoela roeselum		Clade III	Amphipoda	Gammarus roeselii	Groe	FR	397	This study
	MK719525	Ou-134	-	Dictyocoela roeselum		Clade III	Amphipoda	Gammarus roeselii	Groe	FR	397	This study
	MK719526	Ou-137	-	Dictyocoela roeselum		Clade III	Amphipoda	Gammarus roeselii	Groe	FR	397	This study
	MK719527	Ou-140	-	Dictyocoela roeselum		Clade III	Amphipoda	Gammarus roeselii	Groe	FR	397	This study
	MK719528	Ou-146	-	Dictyocoela roeselum		Clade III	Amphipoda	Gammarus roeselii	Groe	FR	397	This study
	MK719529	Ou-150	-	Dictyocoela roeselum		Clade III	Amphipoda	Gammarus roeselii	Groe	FR	397	This study
	MK719530	Ou-151	-	Dictyocoela roeselum		Clade III	Amphipoda	Gammarus roeselii	Groe	FR	397	This study
	MK719531	Ou-152	-	Dictyocoela roeselum		Clade III	Amphipoda	Gammarus roeselii	Groe	FR	397	This study
	MK719532	Ou-153	-	Dictyocoela roeselum		Clade III	Amphipoda	Gammarus roeselii	Groe	FR	397	This study
	MK719533	Ou-161	-	Dictyocoela roeselum		Clade III	Amphipoda	Gammarus roeselii	Groe	FR	397	This study
	MK719534	Ou-165	-	Dictyocoela roeselum		Clade III	Amphipoda	Gammarus roeselii	Groe	FR	397	This study
	MK719535	Ou-17	-	Dictyocoela roeselum		Clade III	Amphipoda	Gammarus roeselii	Groe	FR	397	This study
	MK719536	Ou-90	-	Dictyocoela roeselum		Clade III	Amphipoda	Gammarus roeselii	Groe	FR	397	This study
	MK719537	Ou-91	-	Dictyocoela roeselum		Clade III	Amphipoda	Gammarus roeselii	Groe	FR	397	This study
	MK719538	Ou-92	-	Dictyocoela roeselum		Clade III	Amphipoda	Gammarus roeselii	Groe	FR	397	This study
	MK719539	Ou-96	-	Dictyocoela roeselum		Clade III	Amphipoda	Gammarus roeselii	Groe	FR	397	This study
	MK719540	Ou-99	-	Dictyocoela roeselum		Clade III	Amphipoda	Gammarus roeselii	Groe	FR	397	This study
D. roeselum 5	MK719393	LOQ-05	Figure 5 / Figure S1	Dictyocoela roeselum		Clade III	Amphipoda	Gammarus roeselii	Groe	FR	826	This study
	MK719446	BRI6P-02	-	Dictyocoela roeselum		Clade III	Amphipoda	Gammarus roeselii	Groe	FR	826	This study
	MK719445	BRI6P-10	-	Dictyocoela roeselum		Clade III	Amphipoda	Gammarus roeselii	Groe	FR	818	This study
	MK719431	COU-08	-	Dictyocoela roeselum		Clade III	Amphipoda	Gammarus roeselii	Groe	FR	818	This study
	MK719360	D09-01	-	Dictyocoela roeselum		Clade III	Amphipoda	Gammarus roeselii	Groe	DE	826	This study
	MK719358	D09-03	-	Dictyocoela roeselum		Clade III	Amphipoda	Gammarus roeselii	Groe	DE	818	This study
	MK719361	D09-07	-	Dictyocoela roeselum		Clade III	Amphipoda	Gammarus roeselii	Groe	DE	826	This study
	MK719362	D09-12	-	Dictyocoela roeselum		Clade III	Amphipoda	Gammarus roeselii	Groe	DE	826	This study
	MK719425	GRR-35	-	Dictyocoela roeselum		Clade III	Amphipoda	Gammarus roeselii	Groe	FR	818	This study
	MK719328	GRU-04	-	Dictyocoela roeselum		Clade III	Amphipoda	Gammarus roeselii	Groe	PL	476	This study
	MK719274	H01-06	-	Dictyocoela roeselum		Clade III	Amphipoda	Gammarus roeselii	Groe	HU	818	This study
	MK719263	H05-04	-	Dictyocoela roeselum		Clade III	Amphipoda	Gammarus roeselii	Groe	HU	826	This study
	MK719251	H09-04	-	Dictyocoela roeselum		Clade III	Amphipoda	Gammarus roeselii	Groe	HU	818	This study
	MK719253	H09-06	-	Dictyocoela roeselum		Clade III	Amphipoda	Gammarus roeselii	Groe	HU	826	This study
	MK719254	H09-09	-	Dictyocoela roeselum		Clade III	Amphipoda	Gammarus roeselii	Groe	HU	826	This study
	MK719252	H09-11	-	Dictyocoela roeselum		Clade III	Amphipoda	Gammarus roeselii	Groe	HU	818	This study
	MK719389	LOQ-03	-	Dictyocoela roeselum		Clade III	Amphipoda	Gammarus roeselii	Groe	FR	818	This study
	MK719390	LOQ-10	-	Dictyocoela roeselum		Clade III	Amphipoda	Gammarus roeselii	Groe	FR	818	This study
	MK719394	LOQ-11	-	Dictyocoela roeselum		Clade III	Amphipoda	Gammarus roeselii	Groe	FR	826	This study
	MK719395	LOQ-12	-	Dictyocoela roeselum		Clade III	Amphipoda	Gammarus roeselii	Groe	FR	826	This study
	MK719440	MAR6.4-10	-	Dictyocoela roeselum		Clade III	Amphipoda	Gammarus roeselii	Groe	FR	818	This study
	MK719441	MAR6.4-11	-	Dictyocoela roeselum		Clade III	Amphipoda	Gammarus roeselii	Groe	FR	818	This study
	MK719341	PL4-04	-	Dictyocoela roeselum		Clade III	Amphipoda	Gammarus roeselii	Groe	PL	818	This study
	MK719345	PL4-05	-	Dictyocoela roeselum		Clade III	Amphipoda	Gammarus roeselii	Groe	PL	826	This study
	MK719329	PL6-04	-	Dictyocoela roeselum		Clade III	Amphipoda	Gammarus roeselii	Groe	PL	818	This study
	MK719330	PL6-09	-	Dictyocoela roeselum		Clade III	Amphipoda	Gammarus roeselii	Groe	PL	818	This study
	MK719331	PL6-10	-	Dictyocoela roeselum		Clade III	Amphipoda	Gammarus roeselii	Groe	PL	818	This study
	MK719332	PL6-12	-	Dictyocoela roeselum		Clade III	Amphipoda	Gammarus roeselii	Groe	PL	818	This study
	MK719270	SLB-02	-	Dictyocoela roeselum		Clade III	Amphipoda	Gammarus roeselii	Groe	SK	818	This study
	MK719438	VOL5.4-09	-	Dictyocoela roeselum		Clade III	Amphipoda	Gammarus roeselii	Groe	FR	818	This study
	MK719397	XEU22P-11	-	Dictyocoela roeselum		Clade III	Amphipoda	Gammarus roeselii	Groe	FR	826	This study
D. roeselum 1 or 5	MK719353	D10-05	-	Dictyocoela roeselum 1 or 5		Clade III	Amphipoda	Gammarus roeselii	Groe	DE	473	This study
D.roeselum 4 or 5	MK719429	COU-09	-	Dictyocoela roeselum 4 or 5		Clade III	Amphipoda	Gammarus roeselii	Groe	FR	383	This study
	MK719325	GRU-07	-	Dictyocoela roeselum 4 or 5		Clade III	Amphipoda	Gammarus roeselii	Groe	PL	383	This study
	MK719495	Ou-123	-	Dictyocoela roeselum 4 or 5		Clade III	Amphipoda	Gammarus roeselii	Groe	FR	383	This study
	MK719496	Ou-136	-	Dictyocoela roeselum 4 or 5		Clade III	Amphipoda	Gammarus roeselii	Groe	FR	383	This study
	MK719497	Ou-157	-	Dictyocoela roeselum 4 or 5		Clade III	Amphipoda	Gammarus roeselii	Groe	FR	383	This study
	MK719498	Ou-94	-	Dictyocoela roeselum 4 or 5		Clade III	Amphipoda	Gammarus roeselii	Groe	FR	383	This study
	MK719541	Ou-102	-	Dictyocoela roeselum		Clade III	Amphipoda	Gammarus roeselii	Groe	FR	397	This study
	AY584252	-	-	Dictyocoela L11		Clade III	Amphipoda	Gammarus roeselii	Groe	FR	382	Haine et al., 2004
	EF095542	-	-	Dictyocoela roeselum		Clade III	Amphipoda	Dikerogammarus villosus	Dvil	FR	374	Wattier et al. 2007
	EF095543	-	-	Dictyocoela roeselum		Clade III	Amphipoda	Dikerogammarus villosus	Dvil	FR	374	Wattier et al. 2007
EF095540	EF095540	-	Figure S1	Dictyocoela muelleri		Clade III	Amphipoda	Dikerogammarus villosus	Dvil	NL	376	Wattier et al. 2007
	EF095541	-	-	Dictyocoela muelleri		Clade III	Amphipoda	Dikerogammarus villosus	Dvil	NL	376	Wattier et al. 2007
EF119216	EF119216	-	Figure S1	Dictyocoela berillonum		Clade III	Amphipoda	Dikerogammarus villosus	Dvil	BE	325	Wattier et al. 2007
FN434090	FN434090	-	Figure S1	Dictyocoela muelleri		Clade III	Amphipoda	Gammarus duebeni duebeni	Gdue	FR	1272	Krebes et al., 2010
FN434091	FN434091	-	Figure S1	Dictyocoela duebenum		Clade III	Amphipoda	Gammarus duebeni duebeni	Gdue	IS	1293	Krebes et al., 2010
GU196256	GU196256	-	Figure S1	Dictyocoela GL		Clade III	Amphipoda	Gammarus lacustris	Glac	GB	1250	Wilkinson et al., 2011
GU196258	GU196258	-	Figure S1	Dictyocoela GF		Clade III	Amphipoda	Gammarus fossarum	Gfos	CZ	910	Wilkinson et al., 2011
HM991451	HM991451	-	Figure S1	Dictyocoela GPM1		Clade III	Amphipoda	Gammarus pseudolimnaeus	Gpse	US	1346	Ryan et al., 2010
HQ681037	HQ681037	-	Figure S1	Dictyocoela 2		Clade III	Amphipoda	Gammarus duebeni	Gdue	NO	509	Wilkinson et al., 2011
HQ681038	HQ681038	-	Figure S1	Dictyocoela 3		Clade III	Amphipoda	Gammarus duebeni	Gdue	NO	509	Wilkinson et al., 2011
HQ681039	HQ681039	-	Figure S1	Dictyocoela 4		Clade III	Amphipoda	Gammarus duebeni	Gdue	NO	509	Wilkinson et al., 2011
HQ681040	HQ681040	-	Figure S1	Dictyocoela sp. 5 JEI-2011		Clade III	Amphipoda	Brandtia latissima	Blat	NO	509	Wilkinson et al., 2011
HQ681041	HQ681041	-	Figure S1	Dictyocoela 7		Clade III	Amphipoda	Gammarus duebeni	Gdue	IM	509	Wilkinson et al., 2011
HQ681042	HQ681042	-	Figure S1	Dictyocoela 8		Clade III	Amphipoda	Gammarus duebeni	Gdue	SE	509	Wilkinson et al., 2011
HQ681047	HQ681047	-	Figure S1	Dictyocoela 13		Clade III	Amphipoda	Gammarus duebeni	Gdue	GB	510	Wilkinson et al., 2011
HQ681048	HQ681048	-	Figure S1	Dictyocoela 15		Clade III	Amphipoda	Gammarus duebeni	Gdue	GB	508	Wilkinson et al., 2011
HQ681050	HQ681050	-	Figure S1	Dictyocoela 23		Clade III	Amphipoda	Gammarus duebeni	Gdue	FR	510	Wilkinson et al., 2011
HQ681054	HQ681054	-	Figure S1	Dictyocoela 36JEI-2011		Clade III	Amphipoda	Gammarus duebeni	Gdub	NO	515	Wilkinson et al., 2011
HQ681058 ¤	HQ681058	-	Figure S1	Dictyocoela sp. 41 JEI-2011		Clade III	Amphipoda	Pontogammarus robustoides	Prob	LV	509	Wilkinson et al., 2011
HQ681059 ¤	HQ681059	-	Figure S1	Dictyocoela sp. 42 JEI-2011		Clade III	Amphipoda	Echinogammarus berilloni	Eber	FR	509	Wilkinson et al., 2011
HQ681061	HQ681061	-	Figure S1	Dictyocoela 44		Clade III	Amphipoda	Gammarus duebeni	Gdue	SE	515	Wilkinson et al., 2011
HQ683742	HQ683742	-	Figure S1	Dictyocoela sp. 33		Clade III	Amphipoda	Dikerogammarus haemobaphes	Dhae	PL	545	Wilkinson et al., 2011
HQ683743	HQ683743	-	Figure S1	Dictyocoela sp. 30		Clade III	Amphipoda	Dikerogammarus haemobaphes	Dhae	PL	547	Wilkinson et al., 2011
HQ683744	HQ683744	-	Figure S1	Dictyocoela sp. 31		Clade III	Amphipoda	Dikerogammarus haemobaphes	Dhae	PL	547	Wilkinson et al., 2011
JQ673481	JQ673481	-	Figure S1	Dictyocoela berillonum		Clade III	Amphipoda	Echinogammarus marinus	Emar	GB	912	Yang et al. 2011
JQ673483	JQ673483	-	Figure S1	Dictyocoela duebenum		Clade III	Amphipoda	Echinogammarus marinus	Emar	GB	1178	Yang et al. 2011
KF537632	KF537632	-	Figure 5 / Figure S1	Dictyocoela diporeiae		Clade III	Amphipoda	Diporeia sp.	Dsp.	US	1348	Winters et al. 2014
KP091740	KP091740	-	Figure 5 / Figure S1	Dictyocoela duebenum		Clade III	Amphipoda	Gammarus pulex	Gpul	GB	1259	Ironside et al., 2015
KR871355	KR871355*	-	Figure 5 / Figure S1	Dictyocoela duebenum/ muelleri		Clade III	Amphipoda	Gammarus fossarum	Gfos	DE	1090	Grabner et al., 2015
	KR871355*		-	Dictyocoela duebenum/ muelleri		Clade III	Amphipoda	Gammarus roeseli	Groe	DE	1090	Grabner et al., 2015
KR871356	KR871356*	-	Figure 5 / Figure S1	Dictyocoela duebenum/ muelleri		Clade III	Amphipoda	Gammarus pulex	Gpul	DE	1052	Grabner et al., 2015
	KR871356*	-	-	Dictyocoela duebenum/ muelleri		Clade III	Amphipoda	Gammarus roeseli	Groe	DE	1052	Grabner et al., 2015
KR871357	KR871357*	-	Figure 5 / Figure S1	Dictyocoela duebenum/ muelleri		Clade III	Amphipoda	Echinogammarus berilloni	Eber	DE	1053	Grabner et al., 2015
	KR871357*	-	-	Dictyocoela duebenum/ muelleri		Clade III	Amphipoda	Gammarus roeseli	Groe	DE	1053	Grabner et al., 2015
KR871358	KR871358*	-	Figure 5 / Figure S1	Dictyocoela duebenum/ muelleri		Clade III	Amphipoda	Gammarus roeselii	Groe	DE	1053	Grabner et al., 2015
	KR871358*	-	-	Dictyocoela duebenum/ muelleri		Clade III	Amphipoda	Echinogammarus berilloni	Eber	DE	1053	Grabner et al., 2015
KR871359	KR871359*	-	Figure 5 / Figure S1	Dictyocoela duebenum/ muelleri		Clade III	Amphipoda	Gammarus pulex	Gpul	DE	1054	Grabner et al., 2015
	KR871359*	-	-	Dictyocoela duebenum/ muelleri		Clade III	Amphipoda	Gammarus roeseli	Groe	DE	1054	Grabner et al., 2015
	HQ681051	-	-	Dictyocoela 25		Clade III	Amphipoda	Gammarus pulex	Gpul	PL	510	Wilkinson et al., 2011
	MG029382	-	-	Dictyocoela sp.		Clade III	Amphipoda	Gammarus pulex	Gpul	PL	1006	Ironside et al., 2017
KR871360	KR871360	-	Figure 5 / Figure S1	Dictyocoela duebenum/ muelleri		Clade III	Amphipoda	Gammarus roeselii	Groe	DE	548	Grabner et al., 2015
KR871361	KR871361*	-	Figure 5 / Figure S1	Dictyocoela duebenum/ muelleri		Clade III	Amphipoda	Gammarus pulex	Gpul	DE	1075	Grabner et al., 2015
	KR871361*	-	Figure S1	Dictyocoela duebenum		Clade III	Amphipoda	Gammarus roeseli	Groe	DE	1075	Grabner et al., 2015
KR871362	KR871362	-	Figure S1	Dictyocoela duebenum/ muelleri		Clade III	Amphipoda	Dikerogammarus haemobaphes	Dhae	DE	1085	Grabner et al., 2015
KR871363	KR871363	-	Figure S1	Dictyocoela duebenum/ muelleri		Clade III	Amphipoda	Gammarus pulex	Gpul	DE	898	Grabner et al., 2015
KR871380	KR871380	-	Figure S1	Dictyocoela duebenum		Clade III	Amphipoda	Gammarus fossarum	Gfos	DE	819	Grabner et al., 2015
MF399467	MF399467	-	Figure S1	Dictyocoela sp.		Clade III	Amphipoda	Gammarus lacustris	Glac	SE	1194	Ironside et al., 2017
MF399468	MF399468	-	Figure S1	Dictyocoela sp.		Clade III	Amphipoda	Gammarus pulex	Gpul	GB	917	Ironside et al., 2017
MF403132	MF403132	-	Figure S1	Dictyocoela sp.		Clade III	Amphipoda	Gammarus pulex	Gpul	PL	684	Bojko et al., DS
MG029372	MG029372	-	Figure S1	Dictyocoela sp.		Clade III	Amphipoda	Gammarus pulex	Gpul	GB	583	Ironside et al., 2017
MG029376	MG029376	-	Figure S1	Dictyocoela sp.		Clade III	Amphipoda	Gammarus duebeni	Gdue	GB	930	Ironside et al., 2017
MG029377	MG029377	-	Figure S1	Dictyocoela sp.		Clade III	Amphipoda	Gammarus duebeni	Gdue	GB	880	Ironside et al., 2017
MG029378	MG029378	-	Figure S1	Dictyocoela sp.		Clade III	Amphipoda	Gammarus pulex	Gpul	PL	816	Ironside et al., 2017
MG029379	MG029379	-	Figure S1	Dictyocoela sp.		Clade III	Amphipoda	Gammarus pulex	Gpul	PL	814	Ironside et al., 2017
MG029380	MG029380	-	Figure S1	Dictyocoela sp.		Clade III	Amphipoda	Gammarus pulex	Gpul	PL	767	Ironside et al., 2017
MG029381	MG029381	-	Figure S1	Dictyocoela sp.		Clade III	Amphipoda	Gammarus pulex	Gpul	PL	813	Ironside et al., 2017
MG773213	MG773213*	D2_UA29A-62	Figure S1	Dictyocoela duebenum		Clade III	Amphipoda	Dikerogammarus villosus	Dvil	UH	1308	Bacela et al., 2018
	MG773213*	D2_UA029A-59	-	Dictyocoela duebenum		Clade III	Amphipoda	Dikerogammarus villosus	Dvil	UH	1308	Bacela et al., 2018
MG773214	MG773214	D3_DEB2	Figure 5 / Figure S1	Dictyocoela duebenum		Clade III	Amphipoda	Echinogammarus berilloni	Eberi	DE	1308	Bacela et al., 2018
MG773215	MG773215	R1_GFOS_GfOv	Figure 5 / Figure S1	Dictyocoela roeselum		Clade III	Amphipoda	Gammarus fossarum	Gfos	PL	1305	Bacela et al., 2018
MG773216	MG773216	R2_GvarM40	Figure S1	Dictyocoela roeselum		Clade III	Amphipoda	Gammarus varsoviensis	Gvar	HU	1309	Bacela et al., 2018
MG773217	MG773217	R3_GvarM41	Figure 5 / Figure S1	Dictyocoela roeselum		Clade III	Amphipoda	Gammarus varsoviensis	Gvar	HU	1307	Bacela et al., 2018
MG773218	MG773218*	R4_GbalM60	Figure S1	Dictyocoela roeselum		Clade III	Amphipoda	Gammarus balcanicus	Gbal	HU	1307	Bacela et al., 2018
	MG773218*	R4_GbalM59	-	Dictyocoela roeselum		Clade III	Amphipoda	Gammarus balcanicus	Gbal	HU	1307	Bacela et al., 2018
MG773219	MG773219*	R5_GRR24	Figure 5 / Figure S1	Dictyocoela roeselum		Clade III	Amphipoda	Gammarus roeselii	Groe	FR	1312	Bacela et al., 2018
	MG773219*	R5_GRR23	-	Dictyocoela roeselum		Clade III	Amphipoda	Gammarus roeselii	Groe	FR	1312	Bacela et al., 2018
MG773220	MG773220	R6_GbOv2	Figure 5 / Figure S1	Dictyocoela roeselum		Clade III	Amphipoda	Gammarus balcanicus	Gbal	PL	1307	Bacela et al., 2018
MG773221	MG773221	R7_GbOv3	Figure S1	Dictyocoela roeselum		Clade III	Amphipoda	Gammarus balcanicus	Gbal	PL	1307	Bacela et al., 2018
MG773222	MG773222*	N1_PLZWC9	Figure 5 / Figure S1	Dictyocoela sp. N1		Clade III	Amphipoda	Chaetogammarus ischnus	Cisc	PL	1307	Bacela et al., 2018
	MG773222*	N1_PLZWC12	-	Dictyocoela sp. N1		Clade III	Amphipoda	Chaetogammarus ischnus	Cisc	PL	1307	Bacela et al., 2018
	MG773222*	N1_PLZWC31	-	Dictyocoela sp. N1		Clade III	Amphipoda	Chaetogammarus ischnus	Cisc	PL	1307	Bacela et al., 2018
	MG773222*	N1_PLZWC37	-	Dictyocoela sp. N1		Clade III	Amphipoda	Chaetogammarus ischnus	Cisc	PL	1307	Bacela et al., 2018
	MG773222*	N1_PLZWC47	-	Dictyocoela sp. N1		Clade III	Amphipoda	Chaetogammarus ischnus	Cisc	PL	1307	Bacela et al., 2018
	MG773222*	N1_PLZWC50	-	Dictyocoela sp. N1		Clade III	Amphipoda	Chaetogammarus ischnus	Cisc	PL	1307	Bacela et al., 2018
	MG773223	N2_PLZWC18	-	Dictyocoela sp. N2		Clade III	Amphipoda	Chaetogammarus ischnus	Cisc	PL	1307	Bacela et al., 2018
	MG773224	N3_PLZWC19	-	Dictyocoela sp. N3		Clade III	Amphipoda	Chaetogammarus ischnus	Cisc	PL	1307	Bacela et al., 2018
MG773225	MG773225	M2_ALP23-22	Figure S1	Dictyocoela muelleri		Clade III	Amphipoda	Dikerogammarus villosus	Dvil	CH	1319	Bacela et al., 2018
MG773226	MG773226	M3_ALP25-17	Figure S1	Dictyocoela muelleri		Clade III	Amphipoda	Dikerogammarus villosus	Dvil	CH	1319	Bacela et al., 2018
MG773227	MG773227*	M4_ALP31-21	Figure S1	Dictyocoela muelleri		Clade III	Amphipoda	Dikerogammarus villosus	Dvil	CH	1319	Bacela et al., 2018
	MG773233	M10_PrOv2	-	Dictyocoela muelleri		Clade III	Amphipoda	Pontogammarus robustoides	Prob	PL	1319	Bacela et al., 2018
	MG773227*	M4_ALP30-10	-	Dictyocoela muelleri		Clade III	Amphipoda	Dikerogammarus villosus	Dvil	CH	1319	Bacela et al., 2018
	MG773227*	M4_ALP33-38	-	Dictyocoela muelleri		Clade III	Amphipoda	Dikerogammarus villosus	Dvil	CH	1319	Bacela et al., 2018
	MG773228	M5_ALP30-3	-	Dictyocoela muelleri		Clade III	Amphipoda	Dikerogammarus villosus	Dvil	CH	1319	Bacela et al., 2018
	MG773231	M8_ALP31-37	-	Dictyocoela muelleri		Clade III	Amphipoda	Dikerogammarus villosus	Dvil	CH	1319	Bacela et al., 2018
MG773232	MG773232	M9_ProbM33	Figure 5 / Figure S1	Dictyocoela muelleri		Clade III	Amphipoda	Pontogammarus robustoides	Prob	HU	1319	Bacela et al., 2018
	MG773233	M10_DhaeM22	-	Dictyocoela muelleri		Clade III	Amphipoda	Dikerogammarus haemobaphes	Dhae	PL	1319	Bacela et al., 2018
MG773234	MG773234	M11_ALPM41-1	Figure S1	Dictyocoela muelleri		Clade III	Amphipoda	Gammarus roeselii	Groe	DE	1315	Bacela et al., 2018
MG773235	MG773235*	M12_ZWH16	Figure S1	Dictyocoela muelleri		Clade III	Amphipoda	Dikerogammarus haemobaphes	Dhae	PL	1315	Bacela et al., 2018
	MG773235*	M12_ALPM41-2	-	Dictyocoela muelleri		Clade III	Amphipoda	Gammarus roeselii	Groe	DE	1315	Bacela et al., 2018
MG773236	MG773236	M13_GaeqM34	Figure S1	Dictyocoela muelleri		Clade III	Amphipoda	Gammarus aequicauda	Gaeq	HU	1319	Bacela et al., 2018
MG773238	MG773238	M16_GvarMB5	Figure 5 / Figure S1	Dictyocoela muelleri		Clade III	Amphipoda	Gammarus varsoviensis	Gvar	BY	1315	Bacela et al., 2018
MG773239	MG773239	M17_GvarMB6	Figure S1	Dictyocoela muelleri		Clade III	Amphipoda	Gammarus varsoviensis	Gvar	BY	1315	Bacela et al., 2018
MG773240	MG773240	M18_GvarM48	Figure 5 / Figure S1	Dictyocoela muelleri		Clade III	Amphipoda	Gammarus varsoviensis	Gvar	HU	1315	Bacela et al., 2018
MG773241	MG773241	M19_GvarM56	Figure S1	Dictyocoela muelleri		Clade III	Amphipoda	Gammarus varsoviensis	Gvar	HU	1308	Bacela et al., 2018
MG773242	MG773242	M20_DBP2	Figure S1	Dictyocoela muelleri		Clade III	Amphipoda	Dikerogammarus haemobaphes	Dhae	PL	1316	Bacela et al., 2018
	MG773244	M22_DOS4	-	Dictyocoela muelleri		Clade III	Amphipoda	Dikerogammarus haemobaphes	Dhae	PL	1316	Bacela et al., 2018
MG773243	MG773243	M21_PrOv1	Figure 5 / Figure S1	Dictyocoela muelleri		Clade III	Amphipoda	Pontogammarus robustoides	Prob	PL	1314	Bacela et al., 2018
MG773245	MG773245	M23_ZWPr1	Figure S1	Dictyocoela muelleri		Clade III	Amphipoda	Pontogammarus robustoides	Prob	PL	1316	Bacela et al., 2018
MG773246 ¤	MG773246	B2_D08 Ct-17	Figure S1	Dictyocoela berillonum		Clade III	Amphipoda	Chaetogammarus trichiatus	Ctri	NL	1308	Bacela et al., 2018
MG773250 ¤	MG773250*	B6_DWP9	Figure S1	Dictyocoela berillonum		Clade III	Amphipoda	Dikerogammarus haemobaphes	Dhae	PL	1308	Bacela et al., 2018
	MG773250*	B6_ZS59	-	Dictyocoela berillonum		Clade III	Amphipoda	Dikerogammarus villosus	Dvil	PL	1308	Bacela et al., 2018
MG773251 ¤	MG773251	B7_ProbM32	Figure 5 / Figure S1	Dictyocoela berillonum		Clade III	Amphipoda	Pontogammarus robustoides	Prob	HU	1308	Bacela et al., 2018
	MG773247	B3_D08 Ct-3	-	Dictyocoela berillonum		Clade III	Amphipoda	Chaetogammarus trichiatus	Ctri	NL	1308	Bacela et al., 2018
	MG773248*	B4_ZWC43	-	Dictyocoela berillonum		Clade III	Amphipoda	Chaetogammarus ischnus	Cisc	PL	1308	Bacela et al., 2018
	MG773248*	B4_ZWPr4	-	Dictyocoela berillonum		Clade III	Amphipoda	Pontogammarus robustoides	Prob	PL	1308	Bacela et al., 2018
	MG773249	B5_DBP6	-	Dictyocoela berillonum		Clade III	Amphipoda	Dikerogammarus haemobaphes	Dhae	PL	1308	Bacela et al., 2018
	MG773251*	B7_UA029A/7	-	Dictyocoela berillonum		Clade III	Amphipoda	Dikerogammarus villosus	Dvil	UH	1308	Bacela et al., 2018
	MG773251*	B7_UA029A-5	-	Dictyocoela berillonum		Clade III	Amphipoda	Dikerogammarus villosus	Dvil	UH	1308	Bacela et al., 2018
	MG773252	B8_ZWPr2	-	Dictyocoela berillonum		Clade III	Amphipoda	Pontogammarus robustoides	Prob	PL	1308	Bacela et al., 2018
MG773253 ¤	MG773253	B9_DML3	Figure S1	Dictyocoela berillonum		Clade III	Amphipoda	Dikerogammarus haemobaphes	Dhae	PL	1307	Bacela et al., 2018
MG773254 ¤	MG773254*	B10_DZT3	Figure S1	Dictyocoela berillonum		Clade III	Amphipoda	Dikerogammarus haemobaphes	Dhae	PL	1308	Bacela et al., 2018
	MG773254*	B10_DUDC3	-	Dictyocoela berillonum		Clade III	Amphipoda	Dikerogammarus haemobaphes	Dhae	PL	1308	Bacela et al., 2018
	MG773255*	B11_D04/Ct-1	-	Dictyocoela berillonum		Clade III	Amphipoda	Chaetogammarus trichiatus	Ctri	DE	1308	Bacela et al., 2018
	MG773255*	B11_DOP12	-	Dictyocoela berillonum		Clade III	Amphipoda	Dikerogammarus haemobaphes	Dhae	PL	1308	Bacela et al., 2018
	MG773255*	B11_DOP4	-	Dictyocoela berillonum		Clade III	Amphipoda	Dikerogammarus haemobaphes	Dhae	PL	1308	Bacela et al., 2018
	MG773255*	B11_DOR11	-	Dictyocoela berillonum		Clade III	Amphipoda	Dikerogammarus haemobaphes	Dhae	PL	1308	Bacela et al., 2018
	MG773255*	B11_DUDC7	-	Dictyocoela berillonum		Clade III	Amphipoda	Dikerogammarus haemobaphes	Dhae	PL	1308	Bacela et al., 2018
	MG773255*	B11_DWN13	-	Dictyocoela berillonum		Clade III	Amphipoda	Dikerogammarus haemobaphes	Dhae	PL	1308	Bacela et al., 2018
	MG773255*	B11_DWS11	-	Dictyocoela muelleri		Clade III	Amphipoda	Dikerogammarus haemobaphes	Dhae	PL	1308	Bacela et al., 2018
	MG773255*	B11_DZW10	-	Dictyocoela berillonum		Clade III	Amphipoda	Dikerogammarus haemobaphes	Dhae	PL	1308	Bacela et al., 2018
	MG773255*	B11_TBQ24-36	-	Dictyocoela berillonum		Clade III	Amphipoda	Dikerogammarus villosus	Dvil	UR	1308	Bacela et al., 2018
	MG773255*	B11_TBQ33-10	-	Dictyocoela berillonum		Clade III	Amphipoda	Dikerogammarus villosus	Dvil	UR	1308	Bacela et al., 2018
	MG773255*	B11_TBQ33-18	-	Dictyocoela berillonum		Clade III	Amphipoda	Dikerogammarus villosus	Dvil	UR	1308	Bacela et al., 2018
	MG773255*	B11_TBQ33-24	-	Dictyocoela berillonum		Clade III	Amphipoda	Dikerogammarus villosus	Dvil	UR	1308	Bacela et al., 2018
	MG773255*	B11_TBQ33-40	-	Dictyocoela berillonum		Clade III	Amphipoda	Dikerogammarus villosus	Dvil	UR	1308	Bacela et al., 2018
	MG773255*	B11_TBQ33-8	-	Dictyocoela berillonum		Clade III	Amphipoda	Dikerogammarus villosus	Dvil	UR	1308	Bacela et al., 2018
	MG773255*	B11_UA029A/67	-	Dictyocoela berillonum		Clade III	Amphipoda	Dikerogammarus villosus	Dvil	UH	1308	Bacela et al., 2018
	MG773255*	B11_ZS79	-	Dictyocoela berillonum		Clade III	Amphipoda	Dikerogammarus villosus	Dvil	PL	1308	Bacela et al., 2018
	MG773255*	B11_ZSH4	-	Dictyocoela berillonum		Clade III	Amphipoda	Dikerogammarus haemobaphes	Dhae	PL	1308	Bacela et al., 2018
	MG773257	B13_UA29A-19	-	Dictyocoela berillonum		Clade III	Amphipoda	Dikerogammarus villosus	Dvil	UH	1308	Bacela et al., 2018
	HQ681057	-	-	Dictyocoela sp. 40 JEI-2011		Clade III	Amphipoda	Pontogammarus robustoides	Prob	LV	509	Wilkinson et al., 2011
	KF830272	-	-	Dictyocoela berillonum		Clade III	Amphipoda	Dikerogammarus haemobaphes	Dhae	PL	912	Wroblewski and Ovcharenko., DS
	KJ019844	-	-	Dictyocoela berillonum		Clade III	Amphipoda	Dikerogammarus villosus	Dvil	NL	509	Arundell et al., 2014
	KM486059	-	-	Dictyocoela berillonum		Clade III	Amphipoda	Dikerogammarus haemobaphes	Dhae	GB	912	Green et al., 2015
	KM657354	-	-	Dictyocoela berillonum		Clade III	Amphipoda	Dikerogammarus haemobaphes	Dhae	PL	912	Wroblewski and Ovcharenko., DS
	KR349181	-	-	Dictyocoela berillonum		Clade III	Amphipoda	Dikerogammarus haemobaphes	Dhae	PL	912	Wroblewski and Ovcharenko., DS
	KR349184	-	-	Dictyocoela berillonum		Clade III	Amphipoda	Dikerogammarus haemobaphes	Dhae	PL	912	Wroblewski and Ovcharenko., DS
	KR871365	-	-	Dictyocoela berillonum		Clade III	Amphipoda	Dikerogammarus haemobaphes	Dhae	DE	891	Grabner et al., 2015
MG773256 ¤	MG773256*	B12_DOP6	Figure S1	Dictyocoela berillonum		Clade III	Amphipoda	Dikerogammarus haemobaphes	Dhae	PL	1308	Bacela et al., 2018
	MG773256*	-	-	Dictyocoela berillonum		Clade III	Amphipoda	Dikerogammarus haemobaphes	Dhae	PL	1308	Bacela et al., 2018
	MG773256*	-	-	Dictyocoela berillonum		Clade III	Amphipoda	Dikerogammarus haemobaphes	Dhae	PL	1308	Bacela et al., 2018
	MG773256*	-	-	Dictyocoela berillonum		Clade III	Amphipoda	Dikerogammarus haemobaphes	Dhae	PL	1308	Bacela et al., 2018
	MG773256*	-	-	Dictyocoela berillonum		Clade III	Amphipoda	Dikerogammarus haemobaphes	Dhae	PL	1308	Bacela et al., 2018
	MG773258	-	-	Dictyocoela berillonum		Clade III	Amphipoda	Dikerogammarus villosus	Dvil	UH	1308	Bacela et al., 2018
MG773259 ¤	MG773259	B15_DOP13	Figure S1	Dictyocoela berillonum		Clade III	Amphipoda	Dikerogammarus haemobaphes	Dhae	PL	1308	Bacela et al., 2018
MG773260 ¤	MG773260	B16_DOR9	Figure S1	Dictyocoela berillonum		Clade III	Amphipoda	Dikerogammarus haemobaphes	Dhae	PL	1308	Bacela et al., 2018
¤: D. berillonum haplogroups with which our sequence D. berillonum 1 can be assigned due to its short lengh. D. berillonum 1 has been individualized for sake of clarity.
*: The same Genbank number is appearing for two or more individuals as authors only deposited one haplotypic sequence for several individuals.

## Sheet: REFERENCES
AUTHOR	JOURNAL	TITLE
Adler et al., 2000	J. Invertebr. Pathol.	Molecular characterization and taxonomy of a new species ofCaudosporidae (Microsporidia) from black flies (diptera:simuliidae) with host-derived relationships of the North Americancaudosporids
Ardila-Garcia et al., 2012	Eukaryotic Cell	Microsporidian infection in a free-living marine nematode
Arundell et al., 2014	Biol. Invasions	Enemy release and genetic founder effects in invasive killer shrimp populations of Great Britain
Bacela et al., 2018	Sci Rep	Europe-wide reassessment of Dictyocoela (Microsporidia) infecting native and invasive amphipods (Crustacea): molecular versus ultrastructural traits
Bacela-Spychalska., DS	Direct Submission
Baker et al., 1998	J. Invertebr. Pathol	Phylogeny of amblyospora (Microsporida: amblyosporidae) and related genera based on small subunit ribosomal DNA data: A possible example of host parasite cospeciation
Bojko et al. 2017	Parasites & Vectors	Parasites, pathogens and commensals in the “low-impact” non-native amphipod host Gammarus roeselii
Bojko et al., 2015	J. Invertebr. Pathol.	Cucumispora ornata n. sp. (Fungi: Microsporidia) infecting invasive 'demon shrimp' (Dikerogammarus haemobaphes) in the United Kingdom
Bojko et al., 2016	J. Invertebr. Pathol.	Parahepatospora carcini n. gen., n. sp., a parasite of invasive Carcinus maenas with intermediate features of sporogony between the Enterocytozoon clade and other microsporidia
Bojko et al., DS	Direct Submission
Brown et al., 2010	Dis. Aquat. Org.	Low genetic variation in the salmon and trout parasite Loma salmonae (Microsporidia) supports marine transmission and clarifies species boundaries
Canning et al., 2001	European Journal of Protistology	Flabelliforma montana (Phylum Microsporidia) from Phlebotomus ariasi (Diptera, Psychodidae): ultrastructural observations and phylogenetic relationships
Cheney et al., 2000	J. Eukaryot. Microbiol.	Phylogenetic relationships of Pleistophora-like microsporidia based on small subunit ribosomal DNA sequences and implications for the source of trachipleistophora hominis infections
Desser et al., 2004	The Journal of Eukaryotic Microbiology	Trichonosema algonquinensis n. sp.(Phylum microsporidia) in Pectinatella magnifica (Bryozoa: phylactolaemata) from Algonquin Park, Ontario, Canada
Fokin et al., 2008	J. Eukaryot. Microbiol.	Euplotespora binucleata n. gen., n. sp. (Protozoa: Microsporidia), a Parasite Infecting the Hypotrichous Ciliate Euplotes woodruffi, with Observations on Microsporidian Infections in Ciliophora
Grabner et al., 2015	Parasit & Vectors	Invaders, natives and their enemies: distribution patterns of amphipods and their microsporidian parasites in the Ruhr Metropolis, Germany
Grabner et al., 2017	Freshw. Biol.	Hidden diversity: parasites of stream arthropods
Green et al., 2015	Peer J	Pronounced and prevalent intersexuality does not impede the ‘Demon Shrimp’invasion
Gresoviac et al., 2000	J. Eukaryot. Microbiol	Comparison of small subunit ribosomal RNA gene and internatranscribed spacer sequences among isolates of the intranuclear microsporidian Nucleospora salmonis
Haine et al., 2004	Int. J. Parasitol.	Coexistence of three microsporidia parasites in populations of the freshwater amphipod Gammarus roeseli: evidence for vertical transmission and positive effect on reproduction
Hinkle et al., DS	Direct Submission
Hogg et al., 2002	Parasitology	Infection of Gammarus duebeni populations by two vertically transmitted microsporidia; parasite detection and discrimination by PCR-RFLP
Ironside et al., 2013	PLoS ONE	Diversity and recombination of dispersed ribosomal DNA and proteincoding genes in microsporidia
Ironside et al., 2015	Int. J. Parasitol.	Microsporidian parasites feminise hosts without paramyxeanco-infection: support for convergent evolution of parasiticfeminisation
Ironside et al., 2017	Int. J. Parasitol.	Accumulation and exchange of parasites during adaptive radiation in an ancient lake
James et al., 2006	Mycologia	A molecular phylogeny of the flagellated fungi (Chytridiomycota) and description of a new phylum (Blastocladiomycota)
Jones et al., 2012	J. Eukaryot. Microbiol.	The Diversity of Microsporidia in Parasitic Copepods (Caligidae: Siphonostomatoida) in the Northeast Pacific Ocean with Description of Facilispora margolisi n. g., n. sp. and a new Family Facilisporidae n. fam
Kleespies et al., 2003	J. Invertebr. Pathol.	Morphological and molecular investigations of a microsporidium infecting the European grape vine moth, Lobesia botrana Den. et Schiff., and its taxonomic determination as Cystosporogenes legeri nov. comb
Krebes et al., 2010	Infect. Genet. Evol.	Molecular characterisation of the Microsporidia of the amphipod Gammarus duebeni across its natural range revealed hiddendiversity, wide-ranging prevalence and potential for co-evolution
Lom et al., 2001	Parasitol. Res.	Theloiania contejeani Henneguy, 1892: dimorphic life cycle and taxonomic affinities, as indicated by ultrastructural and molecular study
MacNeil et al., 2003	J. Eukaryot. Microbiol.	Resolution of a taxonomic conundrum: an ultrastructural and molecular description of the life cycle of Pleistophora mulleri (Pfeiffer 1895; Georgevitch 1929)
Mautner et al., 2007	Parasitology	Brood size and offspring sex ratio of the intertidal amphipod, Corophium volutator (Pallas): apparent effects of a novel microsporidian
Morris et al., 2005	Parasitology	Ultrastructural and molecular characterization of Bacillidium vesiculoformis n. sp. (Microspora: Mrazekiidae) in the freshwater oligochaete Nais simplex (Oligochaeta: Naididae)
Morris et al., 2010	Int. J. Parasitol.	Hyperparasitism has wide-ranging implications for studies on the invertebrate phase of myxosporean (Myxozoa) life cycles
Muller et al., 2000	Parasitol. Res	Ribosomal RNA of Nosema algerae and phylogenetic relationship to other microsporidia
Nilsen et al., 1998	J. Eukaryot. Microbiol	Molecular phylogeny of microsporidians with particular reference to species that infect the muscles of fish
Ovcharenko et al., 2010	Parasitology	Cucumispora dikerogammari n. gen. (Fungi: Microsporidia) infectingthe invasive amphipod Dikerogammarus villosus: a potential emergingdisease in European rivers
Refardt et al., 2002	Parasitology	Small subunit ribosomal DNA phylogeny of microsporidia that infect Daphnia (Crustacea: Cladocera)
Rode et al., 2013	Int. J. Parasitol.	Cryptic microsporidian parasites differentially affect invasive and native Artemia spp
Ryan et al., 2010	Int. J. Parasitol.	Virulence is context-dependent in a vertically transmitted aquatichost-microparasite system
Slothouber et al., 2010	Biol. Invasions	Reduction in post-invasion genetic diversity in Crangonyxpseudogracilis (Amphipoda: Crustacea): a genetic bottleneck or thework of hitchhiking vertically transmitted microparasites?
Sokolova et a., 2010	J. Invertebr. Pathol.	New microsporidia parasitizing bark lice (Insecta: Psocoptera)
Sokolova et al., 2003	J. Invertebr. Pathol.	Establishment of the new genus Paranosema based on the ultrastructure and molecular phylogeny of the type species Paranosema grylli Gen. Nov., Comb. Nov. (Sokolova, Selezniov, Dolgikh, Issi 1994), from the cricket Gryllus bimaculatus Deg
Sokolova et al., 2007	J. Eukaryot. Microbiol.	Establishment of Liebermannia dichroplusae n. comb. on the basis of molecular characterization of Perezia dichroplusae Lange, 1987 (Microsporidia)
Sokolova et al., 2015	Int. J. Parasitol.	Morphology and phylogeny of Agmasoma penaei (Microsporidia) from the type host, Litopenaeus setiferus, and the type locality, Louisiana, USA
Stentiford et al., 2011	J. Invertebr. Pathol.	Hepatospora eriocheir (Wang and Chen, 2007) gen. et comb. nov. infecting invasive Chinese mitten crabs (Eriocheir sinensis) in Europe
Stentiford et al., 2015	J. Invertebr. Pathol.	Paradoxium irvingi n.gen. n.sp. (Microsporidia) infecting the musculature of European pink shrimp Pandalus montagui
Terry et al., 1999	J. Eukaryot. Microbiol.	Ultrastructural characterisation and molecular taxonomicidentification of Nosema granulosis n. sp., a transovariallytransmitted feminising (TTF) microsporidium
Terry et al., 2004	Proc. R. Soc. Lond	Widespread vertical transmission and associated host sex-ratiodistortion within the eukaryotic phylum Microspora
Tokarev et al., 2012	Parasitol. Res.	Ultrastructure and molecular phylogenetics of Helmichia lacustris, a microsporidium with an uncoiled isofilar polar filament
Vavra et al., 2016	J. Invertebr. Pathol.	Globulispora mitoportans n. g., n. sp., (Opisthosporidia: Microsporidia) a microsporidian parasite of daphnids with unusual spore organization and prominent mitosome-like vesicles
Vossbrinck et al., 2005	J. Eukaryot. Microbiol.	Molecular phylogeny and evolution of mosquito parasitic Microsporidia (Microsporidia: Amblyosporidae)
Wang et al., 2006	J. Eukaryot. Microbiol.	Phylogenetic analysis of Nosema antheraeae (Microsporidia) isolatedfrom Chinese oak silkworm, Antheraea pernyi
Wattier et al. 2007	Oikos	No genetic bottleneck or associated microparasite loss in invasive populations of a freshwater amphipod
Weigand et al., 2016	Limnologica	Shared microsporidian profiles between an obligate (Niphargus) and facultative subterranean amphipod population (Gammarus) at sympatry provide indications for underground transmission pathways
Wilkinson et al., 2011	Int. J. Parasitol.	Genetic diversity of the feminising microsporidian parasite Dictyocoela: New insights into host-specificity, sex and phylogeography
Winters et al. 2014	Parasite	Molecular and ultrastructural characterization of Dictyocoeladiporeiae n. sp. (Microsporidia), a parasite of Diporeia spp.(Amphipoda, Gammaridea)
Wroblewski and Ovcharenko., DS	Direct Submission
Yang et al. 2011	Int. J. Parasitol.	Paramyxean-microsporidian co-infection in amphipods: Is theconsensus that Microsporidia can feminise their hosts presumptive?
